# Supplementary material for: The calcium channel subunit gamma-4 is regulated by MafA and necessary for pancreatic beta-cell specification
Source: Commun Biol. 2019 Mar 15;2:106. doi: 10.1038/s42003-019-0351-4 (PMC6420573; doi:10.1038/s42003-019-0351-4)
Supplement: Supplementary file 3 — Supplementary Data 1 [file 42003_2019_351_MOESM3_ESM.xlsx]

## Sheet: Figure 1
Figure 1
Panel a
		Donor1	Donor2	Donor3	Donor4	Donor5	Donor6	Donor7	Donor8
Cacng4	HbA1c<6	5.23693	4.68537	4.05613	5.52716	3.43003	7.20984	4.33028	6.12188
		Donor10	Donor11	Donor12	Donor13	Donor14	Donor15	Donor16	Donor17
	HbA1c>6	4.38761	4.57484	4.03957	3.69285	4.51055	3.98694	3.94518	3.57806
		Donor1	Donor2	Donor3	Donor4	Donor5	Donor6	Donor7	Donor8	Donor9
Cacng5	HbA1c<6	4.90143	3.49726	4.0397	4.28566	4.12344	3.44376	3.98881	3.46879	3.64423
		Donor10	Donor11	Donor12	Donor13	Donor14	Donor15	Donor16	Donor17	Donor18
	HbA1c>6	4.41327	5.06405	2.932	3.109	4.16241	4.3402	5.75382	3.88329	5.13201
		Donor1	Donor2	Donor3	Donor4	Donor5	Donor6	Donor7	Donor8	Donor9
Cacng8	HbA1c<6	1.76383	1.80645	1.55531	1.62128	1.55995	1.47406	1.66902	1.39161	1.48631
		Donor10	Donor11	Donor12	Donor13	Donor14	Donor15	Donor16	Donor17	Donor18
	HbA1c>6	1.81318	1.73959	1.6229	1.47642	1.46767	1.45985	1.51659	1.30718	1.35807
Panel b-c
	Donor1	Donor2	Donor3	Donor4
ND	19787.3	77944.3	36662.7	30842.8
	Donor5	Donor6	Donor7	Donor8	Donor9
T2D	6751.17	17263.5	10411.7	11736.2	4991.8
Panel d
	Rat1	Rat2	Rat3	Rat4	Rat5	Rat6	Rat7	Rat8	Rat9	Rat10
Wistar	93.9992	91.3547	172.719	69.2168	73.9833	58.591	130.133	93.9102	158.253	57.8393
	Rat1	Rat2	Rat3	Rat4	Rat5	Rat6	Rat7	Rat8	Rat9	Rat10
GK	34.0324	71.1133	100	36.8042	84.5371	49.9469	46.7289	95.6506	67.3343	77.1817
Panel e
	Mouse1	Mouse2	Mouse3
Ctrl	99.1334	84.9752	115.891
	Mouse1	Mouse2	Mouse3
db/db	51.362	51.8029	36.5204
Panel f
	Mouse1	Mouse2	Mouse3	Mouse4
WT	204.129	48.3241	115.227	32.3196
	Mouse1	Mouse2	Mouse3	Mouse4
Akita	116.432	99.4343	41.923	80.3748
Panel g
	Rat1	Rat2	Rat3
5mMG	100	100	100
20mMG	84.5174	74.4729	86.8958
Panel h
	Rat1	Rat2	Rat3	Rat4
Control	100	100	100	100
Palmitate	93.5199	61.6849	59.8357	51.8738

## Sheet: Figure 2
Figure 2
Panel a
		Rat1	Rat2	Rat3	Rat4
2.8mMG	Ctrl	0.0037991	0.00208883	0.00326201	0.00245293
	KDCacng4	0.00267563	0.00248109	0.00296756	0.00162837
16.7mMG	Ctrl	0.007439	0.00378333	0.00761895	0.00687199
	KDCacng4	0.00550789	0.00285813	0.00595844	0.00523303
Panel b
		Rat1	Rat2	Rat3	Rat4	Rat5	Rat6
2.8mMG	Ctrl	0.000245401	0.000460041	0.000403732	0.0003432	0.000457321	0.000653924
	OECacng4	0.000396982	0.000587115	0.000373825	0.000431619	0.00053604	0.000494555
16.7mMG	Ctrl	0.000473567	0.000614454	0.000721297	0.000656201	0.000796198	0.000716223
	OECacng4	0.000553115	0.000619731	0.000848478	0.00108233	0.00120174	0.000974007
Panel c
		Donor1	Donor2	Donor3	Donor4	Donor5
2.8mMG	Ctrl	0.0219486	0.0131247	0.00477752	0.00384652	0.00817416
	KDCacng4	0.0133266	0.0113625	0.00468434	0.00342175	0.00958676
16.7mMG	Ctrl	0.0447986	0.0468276	0.0273074	0.0203595	0.0512983
	KDCacng4	0.0374393	0.0389938	0.0261796	0.0198966	0.0453214
Panel d
		Donor1
2.8mMG	Ctrl	0.00186696
	OECacng4	0.00243412
16.7mMG	Ctrl	0.00848981
	OECacng4	0.0121485
Panel e-f
	Sum of Phase1	Depolarization (fF)										Sum of Phase2	Sum
		1	2	3	4	5	6	7	8	9	10
Ctrl cell1	78	50	28	34	38	22	34	34	16	16	12	206	284
Ctrl cell2	1070	0	1070	160	0	0	220	380	110	160	470	1500	2570
Ctrl cell3	124	56	68	88	44	76	32	56	32	44	24	396	520
Ctrl cell4	396	276	120	88	144	176	56	44	32	44	0	584	980
Ctrl cell5	246	170	76	22	28	34	28	28	0	12	16	168	414
Ctrl cell6	1210	520	690	410	140	60	0	0	0	0	0	610	1820
Ctrl cell7	1100	470	630	300	110	80	60	30	30	30	30	670	1770
Ctrl cell8	98	82	16	28	32	16	12	16	12	0	28	144	242
Ctrl cell9	120	76	44	66	38	38	22	50	38	28	32	312	432
Ctrl cell10	236	110	126	44	50	44	16	28	16	6	28	232	468
Ctrl cell11	264	204	60	72	54	38	72	44	16	6	34	336	600
Ctrl cell12	550	360	190	330	300	520	0	140	0	80	440	1810	2360
Ctrl cell13	66	38	28	60	116	76	76	22	32	38	12	432	498
Ctrl cell14	990	470	520	250	140	60	60	60	0	0	0	570	1560
Ctrl cell15	248	138	110	66	28	44	0	56	0	0	0	194	442
KDCacng4 cell1	182	94	88	54	72	104	16	0	22	0	22	290	472
KDCacng4 cell2	178	124	54	38	38	22	38	6	0	22	22	186	364
KDCacng4 cell3	142	66	76	66	60	38	28	22	22	22	28	286	428
KDCacng4 cell4	192	132	60	242	28	38	16	0	28	38	22	412	604
KDCacng4 cell5	92	82	10	22	44	98	54	0	0	0	0	218	310
KDCacng4 cell6	126	88	38	28	28	22	28	28	22	44	0	200	326
KDCacng4 cell7	66	22	44	60	44	28	28	0	38	0	50	248	314
KDCacng4 cell8	152	76	76	50	56	32	28	10	28	32	28	264	416
KDCacng4 cell9	230	104	126	32	28	44	10	38	32	16	38	238	468
KDCacng4 cell10	170	82	88	72	82	72	50	54	38	66	32	466	636
KDCacng4 cell11	104	72	32	16	22	22	16	22	38	10	0	146	250
KDCacng4 cell12	192	98	94	66	16	0	10	0	0	0	0	92	284
KDCacng4 cell13	100	72	28	10	0	0	22	0	22	0	0	54	154
KDCacng4 cell14	220	170	50	44	44	28	22	50	16	0	0	204	424
Panel g-h
Group	Sum of Phase1	Depolarization (fF)										Sum of Phase2	Sum
		1	2	3	4	5	6	7	8	9	10
Ctrl Cell1	94	80	14	16	0	5	8	0	11	8	3	51	145
Ctrl Cell2	11	11	0	0	0	14	0	0	0	11	11	36	47
Ctrl Cell3	71	44	27	16	11	16	8	16	3	0	0	70	141
Ctrl Cell4	108	76	32	20	64	32	44	20	88	56	20	344	452
Ctrl Cell5	44	28	16	0	50	28	0	22	10	38	16	164	208
Ctrl Cell6	54	32	22	0	10	28	22	0	28	32	16	136	190
Ctrl Cell7	38	33	5	8	3	33	0	19	0	0	14	77	115
Ctrl Cell8	110	102	8	44	19	16	14	11	41	14	0	159	269
Ctrl Cell9	77	58	19	33	11	5	0	19	5	25	0	98	175
Ctrl Cell10	24	16	8	0	11	5	0	0	3	8	0	27	51
Ctrl Cell11	30	30	0	19	0	33	0	38	88	36	0	214	244
Ctrl Cell12	30	30	0	11	33	16	16	8	14	5	16	119	149
Ctrl Cell13	49	49	0	0	0	0	19	0	14	0	0	33	82
Ctrl Cell14	126	98	28	50	0	88	82	22	38	28	44	352	478
Ctrl Cell15	74	52	22	17	0	5	0	0	0	6	8	36	110
OECacng4 Cell1	17	17	0	0	14	11	19	36	0	25	25	130	147
OECacng4 Cell2	98	38	60	66	44	22	22	22	16	10	0	202	300
OECacng4 Cell3	36	36	0	17	22	8	5	0	14	14	11	91	127
OECacng4 Cell4	22	17	5	0	0	14	11	0	6	0	22	53	75
OECacng4 Cell5	129	85	44	49	28	0	0	19	11	0	0	107	236
OECacng4 Cell6	72	28	44	38	44	82	88	76	100	32	60	520	592
OECacng4 Cell7	179	99	80	60	19	93	58	69	52	38	44	433	612
OECacng4 Cell8	63	36	27	0	8	33	11	16	58	0	0	126	189
OECacng4 Cell9	228	164	64	232	56	20	32	32	20	0	20	412	640
OECacng4 Cell10	72	28	44	0	0	0	100	0	38	6	10	154	226
OECacng4 Cell11	132	82	50	72	0	0	38	0	44	0	0	154	286
OECacng4 Cell12	110	82	28	38	0	22	0	10	10	10	6	96	206
OECacng4 Cell13	35	16	19	25	17	8	11	11	0	0	11	83	118
OECacng4 Cell14	72	44	28	38	0	22	44	28	10	22	16	180	252
OECacng4 Cell15	164	64	100	76	76	56	56	56	44	44	56	464	628
OECacng4 Cell16	108	88	20	0	56	44	76	44	132	0	0	352	460

## Sheet: Figure 3
Figure 3
Panel a
Charge (pC)	Ctrl								Charge (pC)	OECacng4
	-50mV	-40mV	-30mV	-20mV	-10mV	0mV	10mV			-50mV	-40mV	-30mV	-20mV	-10mV	0mV	10mV
Cell1	-1.3356e-13	-1.3355e-12	-1.2065e-12	-1.8279e-12	-2.9348e-12	-3.1762e-12	-3.0971e-12		Cell1	1.7828e-12	2.0509e-13	-3.7746e-13	-2.5578e-12	-2.5195e-12	-7.9077e-12	-7.3109e-12
Cell2	-1.0384e-12	-4.2216e-13	-2.2863e-12	-2.7439e-12	-2.4055e-12	-5.2892e-12	-1.7278e-12		Cell2	-1.4048e-12	9.776e-13	-1.8506e-12	-3.883e-12	-4.315e-12	-5.949e-12	-4.6189e-12
Cell3	3.9387e-14	-1.0341e-12	-3.4285e-12	-3.7325e-12	-5.0117e-12	-6.8218e-12	-6.6078e-12		Cell3	1.1103e-13	-7.8504e-13	-3.1796e-12	-4.7518e-12	-3.7879e-12	-5.9601e-12	-3.5698e-12
Cell4	-1.0229e-13	-7.0029e-13	-1.6641e-12	-1.867e-12	-2.2944e-12	-2.84e-12	-2.7964e-12		Cell4	-1.4947e-12	1.1169e-12	-2.1453e-12	-7.4626e-13	-2.7491e-12	-8.3447e-12	-2.9155e-12
Cell5	-3.6217e-13	-1.2704e-12	-1.4286e-13	-3.0593e-12	-2.97e-12	-5.6756e-12	-3.0066e-12		Cell5	-1.5213e-12	-4.273e-13	-5.3701e-12	-6.1979e-12	-4.6618e-12	-4.5739e-12	-5.8659e-12
Cell6	-6.2475e-14	-1.4752e-12	-2.9722e-12	-3.7859e-12	-5.1133e-12	-6.8922e-12	-7.6283e-12		Cell6	-1.8255e-13	-2.4079e-12	-2.2676e-12	-2.5133e-12	-2.752e-12	-3.3659e-12	-2.8485e-12
Cell7	-4.4565e-13	-1.1554e-12	-1.4159e-12	-2.1297e-12	-1.972e-12	-2.8915e-12	-3.0173e-12		Cell7	-3.1148e-13	-8.6767e-13	-2.119e-12	-2.3149e-12	-3.3074e-12	-4.3321e-12	-4.3754e-12
Cell8	-4.2577e-13	-1.6002e-12	-1.8384e-12	-2.9996e-12	-3.7031e-12	-5.5057e-12	-5.7642e-12		Cell8	-8.1238e-13	-1.8217e-12	-2.5409e-12	-3.1988e-12	-4.9606e-12	-6.2665e-12	-5.7664e-12
Cell9	-4.0978e-13	-6.8702e-13	-2.2543e-12	-2.4595e-12	-3.1854e-12	-5.2045e-12	-4.2647e-12		Cell9	-5.2948e-13	-2.2764e-12	-2.1389e-12	-4.9727e-12	-5.8076e-12	-7.8688e-12	-7.6622e-12
Cell10	-1.9035e-13	-2.8761e-13	-1.2003e-12	-1.2211e-12	-1.8044e-12	-2.0673e-12	-2.0684e-12		Cell10	-5.0847e-13	-9.9138e-13	-3.0564e-12	-2.4569e-12	-3.7247e-12	-5.6573e-12	-2.9241e-12
Cell11	-2.1455e-13	-8.8996e-13	-1.3366e-12	-2.6457e-12	-3.8614e-12	-5.1045e-12	-5.4338e-12		Cell11	-4.1078e-13	-6.7151e-13	-1.0115e-12	-1.6454e-12	-3.0344e-12	-3.3114e-12	-2.2835e-12
Cell12	-2.9237e-13	-7.9138e-13	-1.6158e-12	-2.3714e-12	-3.8504e-12	-5.0275e-12	-4.6006e-12		Cell12	-2.1286e-13	-1.4359e-12	-2.0882e-12	-3.0385e-12	-5.9222e-12	-7.9697e-12	-7.0561e-12
									Cell13	-4.4186e-13	-7.6498e-13	-1.3297e-12	-1.6704e-12	-5.2596e-12	-8.6891e-12	-7.5894e-12
Panel b
Charge (pC)	Ctrl								Charge (pC)	OECacng4
	-50mV	-40mV	-30mV	-20mV	-10mV	0mV	10mV			-50mV	-40mV	-30mV	-20mV	-10mV	0mV	10mV
Cell1	-6.2658e-13	-2.0387e-12	-2.3051e-12	-3.1295e-12	-3.0652e-12	-3.7347e-12	-3.4323e-12		Cell1	-1.0431e-12	-1.3209e-12	-1.3643e-12	-1.2541e-12	-2.0869e-12	-2.6088e-12	-1.876e-12
Cell2	-2.489e-12	-3.9756e-13	-2.231e-12	-2.7329e-12	-1.3038e-12	-2.642e-12	-2.2125e-12		Cell2	-1.2456e-12	-3.3756e-12	-2.4294e-12	-2.1021e-12	-3.274e-12	-5.2615e-12	-5.2076e-12
Cell3	-6.2751e-13	-1.5304e-12	-2.0209e-12	-1.9023e-12	-2.0427e-12	-2.8325e-12	-1.5671e-12		Cell3	-1.2969e-12	-2.3814e-12	-2.8834e-12	-4.1455e-12	-4.6594e-12	-5.494e-12	-6.1908e-12
Cell4	4.8624e-13	-7.0822e-13	4.793e-13	-1.466e-13	1.8395e-13	-2.0328e-12	-9.2771e-13		Cell4	-5.0547e-13	-7.6273e-13	-1.3042e-12	-1.2125e-12	-2.0594e-12	-3.872e-12	-2.4881e-12
Cell5	-5.1421e-13	-1.9849e-12	-1.7041e-12	-1.6834e-12	-1.7992e-12	-2.2534e-12	-2.21e-12		Cell5	-3.0179e-13	-1.7214e-12	-2.285e-12	-2.582e-12	-2.8731e-12	-3.673e-12	-3.7285e-12
Cell6	-3.6909e-13	-9.2391e-13	-1.6292e-12	-2.3936e-12	-2.389e-12	-3.6385e-12	-3.6904e-12		Cell6	-1.3931e-12	3.3228e-14	-8.5344e-13	1.6438e-12	-2.5076e-12	-5.4858e-12	-2.4854e-12
Cell7	-3.2746e-13	-1.0622e-12	-1.2164e-12	-1.6222e-12	-2.7539e-12	-3.5603e-12	-2.2039e-12		Cell7	-7.3218e-13	-1.738e-12	-2.2203e-12	-3.28e-12	-3.6964e-12	-5.9307e-12	-5.5787e-12
									Cell8	-1.1268e-12	-3.3903e-12	-5.8375e-12	-5.6836e-12	-5.4172e-12	-6.2563e-12	-7.466e-12
Panel c
Charge (pC)	Ctrl								Charge (pC)	KDCacng4
	-50mV	-40mV	-30mV	-20mV	-10mV	0mV	10mV			-50mV	-40mV	-30mV	-20mV	-10mV	0mV	10mV
Cell1	-7.41263e-13	-1.30822e-12	-2.35773e-12	-5.73957e-12	-1.02098e-11	-1.12344e-11	-8.12284e-12		Cell1	-9.83226e-13	-1.07915e-12	-1.29968e-12	-3.5995e-12	-6.01208e-12	-5.68656e-12	-6.28263e-12
Cell2	-9.28162e-13	-7.24548e-13	-2.12093e-12	-6.06968e-13	-4.39225e-12	-4.28284e-12	-6.70288e-12		Cell2	-7.25538e-13	1.08718e-12	-2.34684e-12	-3.00282e-12	-3.34997e-12	-4.01603e-12	-4.48923e-12
Cell3	-3.36903e-13	-5.07516e-13	-3.36583e-12	-7.02159e-12	-8.73653e-12	-9.91933e-12	-6.62134e-12		Cell3	1.5222e-12	1.82461e-14	3.63939e-12	-4.77467e-13	-2.60718e-13	-2.84234e-12	-5.27667e-12
Cell4	-8.87931e-13	-3.04928e-12	-3.52591e-12	-4.43842e-12	-7.2476e-12	-9.07153e-12	-8.84004e-12		Cell4	-5.10094e-13	-1.50034e-12	-1.28317e-12	-8.59511e-13	-1.61484e-12	-2.81979e-12	-2.04184e-12
Cell5	-3.11745e-13	-2.72744e-12	-3.47886e-12	-2.41363e-12	-1.89858e-12	-4.9772e-12	-7.37446e-12		Cell5	-2.26984e-14	-4.01919e-13	-1.88376e-12	-3.44406e-12	-4.02704e-12	-4.14262e-12	-4.49795e-12
Cell6	-1.21342e-12	-2.8908e-12	-1.08367e-11	-1.01499e-11	-2.0536e-11	-2.07363e-11	-2.67955e-11		Cell6	-8.55917e-13	-1.07074e-12	-7.25503e-13	-3.4085e-12	-5.20788e-12	-5.35369e-12	-7.29618e-12
Cell7	-7.08576e-13	1.61699e-12	-1.97159e-12	-6.54356e-12	-6.44867e-12	-9.01065e-12	-8.90186e-12		Cell7	-1.30561e-12	-8.69645e-13	-2.62206e-12	-4.00176e-12	-4.38912e-12	-6.17162e-12	-6.27652e-12
Cell8	-1.65339e-12	-2.986e-12	-5.3414e-12	-6.71611e-12	-7.0979e-12	-9.73162e-12	-1.36326e-11		Cell8	-5.04896e-13	-1.95586e-12	-2.59271e-12	-5.12135e-12	-1.06978e-11	-1.1918e-11	-1.1049e-11
Cell9	2.27521e-13	-4.39523e-13	-3.47575e-12	-5.57377e-12	-1.02919e-11	-1.08371e-11	-6.84268e-12		Cell9	-6.34688e-14	-3.28857e-13	-1.80016e-12	-2.49488e-12	-2.15572e-12	-2.14978e-12	-2.86836e-12
Cell10	-8.75786e-13	-4.22756e-13	-2.28125e-12	-3.05295e-12	-2.98945e-12	-4.92791e-12	-5.12302e-12		Cell10	-1.78482e-13	1.69089e-14	-1.91713e-12	-1.77763e-12	-2.75031e-12	-4.75785e-12	-4.88813e-12
Cell11	-8.47693e-13	-4.63172e-13	-6.56845e-13	-2.56277e-12	-4.51104e-12	-5.20171e-12	-5.16761e-12		Cell11	2.107e-13	-1.7987e-12	-2.93711e-12	-4.47661e-12	-6.23821e-12	-9.23325e-12	-8.45972e-12
Cell12	-2.98765e-12	6.36787e-12	-7.70349e-12	-7.34639e-12	-2.52163e-12	-1.04578e-11	-1.72382e-11		Cell12	5.42681e-13	-1.16489e-14	-1.10665e-13	-1.6004e-12	-2.99986e-12	-2.46663e-12	-1.6582e-12
Cell13	-2.73692e-12	1.12449e-12	-1.32895e-12	-2.46452e-12	-6.85435e-12	-9.08329e-12	-8.04103e-12		Cell13	-6.2499e-13	-4.69959e-13	-1.97513e-12	-4.61318e-12	-9.4952e-12	-1.1415e-11	-1.10153e-11
Cell14	1.58815e-12	2.0482e-13	-2.57122e-12	-2.77213e-12	-2.90963e-12	-4.86101e-12	-9.63135e-12		Cell14	3.58244e-13	-1.80369e-12	-1.63347e-12	-3.165e-12	-8.5374e-12	-8.88012e-12	-7.35564e-12
Cell15	2.95104e-13	1.64295e-12	-3.37984e-12	-1.28186e-12	-5.45143e-12	-8.1566e-12	-7.08076e-12
Panel d
Charge (pC)	Ctrl								Charge (pC)	OECacng4
	-50mV	-40mV	-30mV	-20mV	-10mV	0mV	10mV			-50mV	-40mV	-30mV	-20mV	-10mV	0mV	10mV
Cell1	-5.80016e-13	-1.9422e-13	1.45005e-13	-5.04173e-14	-1.43288e-12	-3.16707e-12	-4.75968e-12		Cell1	-4.23278e-13	-4.2782e-13	-1.39235e-12	-2.32726e-12	-5.86216e-12	-1.20686e-11	-1.45802e-11
Cell2	-1.06432e-12	4.96468e-13	-4.11355e-12	-5.02466e-12	-9.05576e-12	-5.84819e-12	-2.85318e-12		Cell2	-3.5265e-13	-7.84612e-13	-1.88366e-12	-2.88232e-12	-5.28676e-12	-7.2013e-12	-9.24336e-12
Cell3	-5.98948e-13	-5.83847e-13	-1.8963e-12	-6.98793e-13	-3.57948e-12	-1.03159e-11	-1.86171e-11		Cell3	2.33616e-13	6.97869e-13	-1.13277e-12	-2.07941e-12	-6.79554e-12	-9.72491e-12	-1.38743e-11
Cell4	-1.09867e-13	-3.67168e-12	-1.20532e-12	-4.73997e-12	-6.24767e-12	-1.00224e-11	-5.93587e-12		Cell4	-3.95205e-13	-2.20957e-12	-2.21681e-12	-2.87703e-12	-5.62607e-12	-8.5478e-12	-8.78019e-12
Cell5	-1.25937e-12	-1.4967e-12	-1.81207e-12	-2.09381e-12	-7.01788e-12	-1.21327e-11	-1.20831e-11		Cell5	-6.51443e-13	-1.28321e-12	-6.35778e-13	-2.1078e-12	-3.21046e-12	-3.84542e-12	-4.5158e-12
Cell6	-4.8918e-13	-1.50578e-12	-9.6637e-13	-1.48275e-12	-4.01473e-12	-5.35223e-12	-6.16626e-12		Cell6	3.96366e-14	-1.02436e-12	-1.86751e-12	-1.71035e-12	-4.6015e-12	-7.14539e-12	-1.01028e-11
Cell7	7.21557e-13	-6.22682e-13	-7.82735e-13	-1.61663e-12	-3.16958e-12	-4.87443e-12	-4.83648e-12		Cell7	-1.1812e-13	-5.49723e-13	-7.95488e-13	-1.72869e-12	-5.32405e-12	-1.20771e-11	-1.20741e-11
Cell8	-2.88998e-13	-7.0651e-13	-8.37234e-13	-2.23335e-12	-3.53738e-12	-5.83137e-12	-5.47894e-12		Cell8	-2.77482e-13	-7.46276e-13	-7.86214e-13	-1.51439e-12	-2.98152e-12	-4.96636e-12	-5.31358e-12
Cell9	-3.72961e-13	-8.62722e-13	-1.72164e-12	-2.67414e-12	-4.23072e-12	-7.63259e-12	-7.69482e-12		Cell9	3.53267e-13	-1.06508e-12	-1.95967e-12	-1.77242e-12	-7.51833e-12	-1.36203e-11	-1.12786e-11
Cell10	-2.92754e-14	-6.77921e-13	-1.02732e-12	-2.80596e-12	-5.0467e-12	-8.39343e-12	-1.10483e-11		Cell10	-4.99315e-13	-7.92909e-13	-2.39432e-12	-2.50318e-12	-5.3812e-12	-8.2265e-12	-1.09439e-11
Cell11	-2.76222e-14	-1.22149e-12	-2.58247e-13	-9.30476e-13	-2.88513e-12	-4.6391e-12	-3.00556e-12		Cell11	-3.20378e-13	-1.40106e-12	-2.64138e-12	-4.29561e-13	-2.25353e-12	-5.46663e-12	-8.00768e-12
Cell12	-3.37664e-13	-7.86752e-13	-8.91532e-13	-2.36894e-12	-4.53823e-12	-7.09059e-12	-6.1482e-12		Cell12	-1.39793e-13	-5.88758e-13	-1.31709e-12	-2.02223e-12	-5.05648e-12	-1.02687e-11	-1.27143e-11
Cell13	-2.43539e-13	1.79476e-14	-3.19823e-13	-1.43382e-12	-1.86676e-12	-3.71012e-12	-4.58677e-12		Cell13	-2.07713e-12	1.38843e-13	-1.0548e-12	-7.08509e-13	-5.47878e-12	-8.89485e-12	-7.71277e-12
Cell14	-1.45216e-12	-5.78573e-13	-1.72195e-12	-1.79952e-12	-4.57061e-12	-7.21418e-12	-5.96303e-12		Cell14	-2.56882e-13	-3.9268e-13	-1.62252e-12	-3.32192e-12	-5.12417e-12	-7.73499e-12	-7.1097e-12
Cell15	-1.23745e-12	-1.4891e-12	-3.30886e-13	-1.68306e-12	-4.79354e-12	-5.33736e-12	-4.66743e-12
Panel e
Charge (pC)	Ctrl								Charge (pC)	OECacng4
	-50mV	-40mV	-30mV	-20mV	-10mV	0mV	10mV			-50mV	-40mV	-30mV	-20mV	-10mV	0mV	10mV
Cell1	-7.48101e-13	-1.34394e-12	-2.57638e-12	-3.21505e-12	-5.71684e-12	-8.2325e-12	-8.86386e-12		Cell1	1.00046e-13	-1.55729e-12	-2.12891e-12	-3.13491e-12	-4.84703e-12	-6.59648e-12	-7.56294e-12
Cell2	-5.05796e-13	-1.49599e-12	-2.61901e-12	-3.3546e-12	-5.93555e-12	-7.27591e-12	-9.04519e-12		Cell2	-7.57732e-13	-1.35798e-12	-2.17774e-12	-2.39347e-12	-4.96755e-12	-8.05425e-12	-9.68466e-12
Cell3	-5.96056e-13	-7.97734e-13	-1.42958e-12	-2.32161e-12	-3.39623e-12	-5.28209e-12	-7.95353e-12		Cell3	-8.66562e-13	-1.41982e-12	-3.82805e-12	-2.75066e-12	-7.38885e-12	-7.73126e-12	-8.48433e-12
Cell4	1.28972e-14	1.28056e-12	-5.78474e-12	3.4308e-12	-6.76191e-12	-7.71465e-12	-7.42461e-12		Cell4	-3.30282e-14	-4.75356e-14	-9.59059e-13	-1.99881e-12	-4.17878e-12	-6.91652e-12	-7.9502e-12
Cell5	2.4146e-13	-6.00909e-13	-1.90856e-13	-3.50272e-12	-2.77676e-12	-7.75612e-12	-7.92715e-12		Cell5	-1.0923e-12	-1.96276e-12	-3.37266e-12	-5.09062e-12	-7.6347e-12	-1.19668e-11	-1.29403e-11
Cell6	-3.62191e-13	-6.86027e-13	-2.53764e-12	-2.89124e-12	-5.86209e-12	-7.44245e-12	-7.90033e-12		Cell6	6.79697e-14	-1.74437e-12	-2.99788e-12	-3.54323e-12	-4.85217e-12	-6.58217e-12	-8.02222e-12
Cell7	-3.39165e-13	-9.9372e-13	-2.16924e-12	-3.1123e-12	-5.15737e-12	-7.16559e-12	-6.8713e-12		Cell7	-1.01992e-12	-1.41784e-12	-2.48864e-12	-3.6902e-12	-7.02116e-12	-1.29861e-11	-1.27992e-11
Cell8	-6.69447e-13	-7.38805e-13	-1.27074e-12	-2.48538e-12	-3.6721e-12	-5.17863e-12	-6.15523e-12		Cell8	-3.25625e-13	-1.63495e-12	-2.72183e-12	-3.62647e-12	-5.62708e-12	-7.22899e-12	-7.63994e-12
Cell9	-8.15367e-13	-2.00522e-12	-3.10664e-12	-3.98969e-12	-6.5396e-12	-7.42857e-12	-1.05375e-11		Cell9	-2.78538e-15	-2.09241e-12	-2.39976e-12	-2.57078e-12	-5.52983e-12	-9.60946e-12	-1.10931e-11
Cell10	-8.00433e-13	-2.30893e-12	-3.2423e-12	-4.68495e-12	-6.14114e-12	-7.99149e-12	-9.24534e-12		Cell10	-1.13322e-12	-1.66448e-12	-2.301e-12	-3.37924e-12	-5.49352e-12	-9.28643e-12	-9.606e-12
Cell11	1.05673e-12	-4.21838e-13	-2.42719e-12	-2.70593e-12	-4.68818e-12	-6.13591e-12	-6.28454e-12		Cell11	-4.34019e-13	-5.76757e-13	-2.33741e-12	-2.10484e-12	-5.504e-12	-1.1086e-11	-1.05494e-11
Cell12	-3.18869e-12	-3.29628e-12	-5.87464e-13	-3.91731e-12	-4.20143e-12	-7.10479e-12	-7.42928e-12		Cell12	1.52721e-12	-4.96316e-13	-1.95382e-12	-4.43347e-12	-6.64443e-12	-7.49608e-12	-8.03568e-12
Cell13	-2.49131e-13	-2.34039e-12	-1.69315e-12	-3.82832e-12	-4.61899e-12	-6.84489e-12	-8.39284e-12		Cell13	-5.66754e-13	-6.78736e-13	-3.87844e-13	-2.39426e-12	-2.3774e-12	-7.49603e-12	-7.23063e-12
Cell14	-8.16039e-13	-1.93941e-12	-1.8961e-12	-2.92237e-12	-5.55241e-12	-8.18548e-12	-8.62867e-12		Cell14	-7.69999e-13	-2.7628e-12	-1.82881e-12	-4.01095e-12	-7.31515e-12	-1.02532e-11	-1.35582e-11
Cell15	6.94971e-13	-6.79355e-13	-1.86675e-12	-2.14817e-12	-5.03785e-12	-7.77893e-12	-8.82855e-12		Cell15	-1.16603e-13	-1.17368e-12	-1.93619e-12	-3.93555e-12	-7.20903e-12	-1.27199e-11	-1.25792e-11
Cell16	-3.37232e-13	-1.42858e-12	-1.58409e-12	-2.26275e-12	-4.99492e-12	-7.1037e-12	-7.81138e-12		Cell16	-4.09046e-13	-1.0678e-12	-2.6132e-12	-3.8724e-12	-6.2338e-12	-1.05537e-11	-1.2641e-11
Panel f-h
	Ctrl				KDCacng4				KDCacng5
	Peak intensity (Fi/F0)	Calcium load (A.U.C.)			Peak intensity (Fi/F0)	Calcium load (A.U.C.)			Peak intensity (Fi/F0)	Calcium load (A.U.C.)
Cell1	10.24	714.62		Cell1	8.14	837.51		Cell1	25.53	1739.03
Cell2	16.8	1197.21		Cell2	15.56	961.08		Cell2	26.75	2317.9
Cell3	16.86	1236.68		Cell3	8.87	966.85		Cell3	30.73	2365.86
Cell4	13.27	966.03		Cell4	17.15	1628.43		Cell4	26.29	2062.2
Cell5	13.47	963.97		Cell5	25.04	1815.98		Cell5	23.98	1602.68
Cell6	18.69	1393.36		Cell6	15	1347.27		Cell6	21.96	1599.65
Cell7	11.08	724.04		Cell7	12.24	1233.64		Cell7	32.55	2558.96
Cell8	9.18	651.14		Cell8	5.22	610.27		Cell8	50.13	3371.37
Cell9	18.85	958.11		Cell9	9.45	618.99		Cell9	28.96	1801.8
Cell10	31.12	1180.09		Cell10	15.15	745.04		Cell10	40.41	2874.87
Cell11	24.12	1055.79		Cell11	6.02	609.88		Cell11	24.53	1464.58
Cell12	12.23	761.6		Cell12	14.84	935.43		Cell12	37.11	3111.94
Cell13	31.13	1427.65		Cell13	8.21	594.69		Cell13	39.59	1812.16
Cell14	36.71	2332.46		Cell14	14.54	776.56		Cell14	16.3	814.29
Cell15	32.5	1204.87		Cell15	10.09	535.62		Cell15	10.23	628.35
Cell16	18.24	837.7		Cell16	7.86	783.68		Cell16	13.73	816.36
Cell17	10.6	703.03		Cell17	17.65	1392.31		Cell17	15.33	700.71
Cell18	15.78	1002.76		Cell18	12.43	1188.32		Cell18	15.39	761.94
Cell19	14.52	964.36		Cell19	10.34	619.42		Cell19	20.51	773.74
Cell20	14.08	777.51		Cell20	9.5	664.98		Cell20	17.93	1161.01
Cell21	7.71	639.06		Cell21	9.06	547.93		Cell21	10.65	690.94
Cell22	7.26	515.87		Cell22	11.41	624.11		Cell22	12.99	672.63
Cell23	6.36	427.75		Cell23	9.8	484.55		Cell23	30.74	1279.34
Cell24	28.88	1694.44		Cell24	16.2	951.71		Cell24	28.77	1735.63
Cell25	9.31	622.29		Cell25	7.35	346.3		Cell25	16.09	817.48
Cell26	9.47	643.33		Cell26	7.23	414.57		Cell26	15.08	927.85
Cell27	11.79	598.96		Cell27	9.79	769.04		Cell27	33.2	1070.91
Cell28	9.96	675.67		Cell28	9.29	524.18		Cell28	41.13	2586.48
Cell29	17.92	620.6		Cell29	12.97	811.4		Cell29	36.33	1493.61
Cell30	14.58	673.05		Cell30	16.44	1134.83		Cell30	21.5	1491.65
Cell31	36.62	1613.85		Cell31	15.55	586.94		Cell31	20.27	1179.9
Cell32	19.82	1034.74		Cell32	7.04	412.51		Cell32	25.49	1242.05
Cell33	19.65	1509.2		Cell33	10.7	865.05		Cell33	14.99	914
Cell34	22.85	1087.75		Cell34	18.51	828.45		Cell34	15.73	1057.84
Cell35	11.75	627.41		Cell35	14.68	959.67		Cell35	18.94	1001.51
Cell36	31.38	1447.4		Cell36	14.79	686.57		Cell36	17.67	571.42
Cell37	27.24	1107.94		Cell37	18.23	726.43		Cell37	20.74	874.24
Cell38	38.24	1273.67		Cell38	17.82	1688.62		Cell38	32.27	2619.22
Cell39	25.98	1272.77		Cell39	10.22	684.32		Cell39	31.98	1808.36
Cell40	14.17	755.22		Cell40	13.93	1192.64		Cell40	27.83	1489.66
Cell41	29.76	1809.3		Cell41	15.94	1275.37		Cell41	28.17	1430.7
Cell42	20.63	1488.91		Cell42	12.34	1118.48		Cell42	18.46	1415.19
Cell43	22.05	1389.06		Cell43	16.84	729.73		Cell43	11.57	824.65
Cell44	11.05	840.91		Cell44	13.09	1255.3		Cell44	12.71	500.2
Cell45	18.87	1156.6		Cell45	21.62	1160.85		Cell45	12.6	618.19
Cell46	18.98	1073.17		Cell46	18.4	1214.97		Cell46	14.26	967.83
Cell47	23.78	1558.59		Cell47	7.52	667.99		Cell47	16.29	576.51
Cell48	15.5	1172.34		Cell48	10.42	911.57		Cell48	33.49	3148.25
Cell49	22.46	1531.24		Cell49	10.51	662.17		Cell49	30.41	1298.05
Cell50	10.49	1004.25		Cell50	8.13	578.69		Cell50	15.7	593.78
Cell51	12.62	724.13		Cell51	20.43	1927.24		Cell51	25.29	1631.51
Cell52	29.23	1503.46		Cell52	11.13	815.38		Cell52	20.73	1057.93
Cell53	16.79	976.45		Cell53	9	669.23		Cell53	23.07	1532.31
Cell54	18.74	1224.94						Cell54	19.65	824.65
Cell55	21.65	1587.67						Cell55	35	2222.14
Cell56	17.32	916.82						Cell56	19.46	1568.64
Cell57	31.32	1110.03						Cell57	30.83	784.42
Cell58	18.91	1364.85						Cell58	17.21	1610.82
Cell59	16.09	1180.45						Cell59	27.03	1680.27
Cell60	19.64	890.19						Cell60	17.18	1268.02
Cell61	26.47	1099.77						Cell61	18.67	1222.21
Cell62	43.29	1741.81
Panel i-k
	Ctrl				KDCacng4				KDCacng5
	Calcium load (A.U.C.)	Peak frequency			Calcium load (A.U.C.)	Peak frequency			Calcium load (A.U.C.)	Peak frequency
Cell1	34.74	2		Cell1	32.65	0		Cell1	31.59	0
Cell2	61.88	9		Cell2	47.5	2		Cell2	32.18	7
Cell3	50.76	2		Cell3	113.8	0		Cell3	47.39	4
Cell4	37.44	0		Cell4	37.43	0		Cell4	42.66	6
Cell5	88.02	0		Cell5	45.76	0		Cell5	36.23	0
Cell6	129.8	13		Cell6	54.61	0		Cell6	97.4	20
Cell7	61.63	0		Cell7	34.57	0		Cell7	64.8	8
Cell8	36.33	2		Cell8	32.93	2		Cell8	55.67	1
Cell9	44.94	4		Cell9	39.93	0		Cell9	49.94	0
Cell10	40.54	2		Cell10	49.89	0		Cell10	41.21	0
Cell11	23.72	1		Cell11	34.33	0		Cell11	65.15	5
Cell12	34.91	0		Cell12	58.06	0		Cell12	56.94	0
Cell13	30.45	0		Cell13	59.14	0		Cell13	63.7	4
Cell14	32.03	0		Cell14	53.61	0		Cell14	72.02	1
Cell15	48.31	2		Cell15	32.28	0		Cell15	45.8	0
Cell16	65.12	6		Cell16	54.04	0		Cell16	36.45	0
Cell17	110.9	34		Cell17	46.73	0		Cell17	15.61	0
Cell18	64.98	11		Cell18	38.78	2		Cell18	50.24	6
Cell19	36.25	3		Cell19	50.62	3		Cell19	25.11	0
Cell20	107.6	2		Cell20	36.42	0		Cell20	23.45	1
Cell21	55.35	0		Cell21	29.41	0		Cell21	25.09	0
Cell22	25.12	0		Cell22	51.27	0		Cell22	55.04	8
Cell23	89.83	3		Cell23	47.6	0		Cell23	26.68	0
Cell24	74.15	0		Cell24	48.53	1		Cell24	43.77	6
Cell25	97.49	5		Cell25	60.78	0		Cell25	20.26	0
Cell26	44.7	0		Cell26	31.71	0		Cell26	57.61	2
Cell27	33.58	2		Cell27	40.92	0		Cell27	22.03	0
Cell28	35.58	5		Cell28	53.81	0		Cell28	19.52	0
Cell29	29.64	2		Cell29	45.34	0		Cell29	33.13	0
Cell30	48.04	10		Cell30	83.62	0		Cell30	20.44	1
Cell31	55.39	11		Cell31	68.92	2		Cell31	34.53	0
Cell32	91.12	36		Cell32	46.9	1		Cell32	27.7	1
Cell33	31.32	1		Cell33	55.69	1		Cell33	28.09	0
Cell34	44.77	2		Cell34	31.09	0		Cell34	94.61	7
Cell35	39.91	0		Cell35	51.44	0		Cell35	173.2	30
Cell36	33.43	3		Cell36	24.98	0		Cell36	62.75	2
Cell37	80.94	16		Cell37	21.23	0		Cell37	265	20
Cell38	37.11	0		Cell38	62.05	0		Cell38	63.4	14
Cell39	35.87	0		Cell39	28.6	0		Cell39	56.53	3
Cell40	47.37	0		Cell40	41.46	0		Cell40	136.7	35
Cell41	29.09	0		Cell41	30.96	0		Cell41	96.21	22
Cell42	22.78	1		Cell42	34.38	0		Cell42	41.5	1
Cell43	72.21	0		Cell43	28.86	0		Cell43	45.26	0
Cell44	65.53	1		Cell44	29.29	0		Cell44	40.25	1
Cell45	40.02	3		Cell45	32.28	0		Cell45	35.06	1
Cell46	42.38	0		Cell46	45.75	0		Cell46	68.19	13
Cell47	95.22	1		Cell47	31.97	2		Cell47	33.56	0
Cell48	69.72	15		Cell48	32.95	1		Cell48	119.4	31
Cell49	58.7	2		Cell49	24.06	0		Cell49	32.9	0
Cell50	64.12	3		Cell50	28.05	0		Cell50	28.45	0
Cell51	120.5	23		Cell51	47.14	0		Cell51	30.47	0
Cell52	72.11	6		Cell52	54.39	0		Cell52	56.57	0
Cell53	29.44	2		Cell53	51.28	0		Cell53	32.7	0
Cell54	48.59	0		Cell54	25.51	0		Cell54	95.46	13
Cell55	84.53	20		Cell55	17.74	0		Cell55	45.31	3
Cell56	48.45	0		Cell56	22.63	0		Cell56	52.75	0
Cell57	113.1	9		Cell57	25.98	0		Cell57	75.5	5
Cell58	91.78	0		Cell58	46.66	0		Cell58	33.35	4
Cell59	64.25	0		Cell59	37.01	0		Cell59	55.83	0
Cell60	39.86	1		Cell60	23.11	0		Cell60	48.87	0
				Cell61	30.34	0		Cell61	61.47	0
				Cell62	44.29	0
Panel l
Charge (pC)	Ctrl								Charge (pC)	KDCacng4								Charge (pC)	Ctrl+Isradipine								Charge (pC)	KDCacng4+Isradipine								Charge (pC)	Ctrl+Cocktail								Charge (pC)	KDCacng4+Cocktail
	-50mV	-40mV	-30mV	-20mV	-10mV	0mV	10mV			-50mV	-40mV	-30mV	-20mV	-10mV	0mV	10mV			-50mV	-40mV	-30mV	-20mV	-10mV	0mV	10mV			-50mV	-40mV	-30mV	-20mV	-10mV	0mV	10mV			-50mV	-40mV	-30mV	-20mV	-10mV	0mV	10mV			-50mV	-40mV	-30mV	-20mV
Cell1	9.42325e-14	-6.44069e-13	-1.63583e-12	-4.56828e-12	-1.1088e-11	-1.48814e-11	-1.41748e-11		Cell1	-8.83648e-15	-1.90936e-12	-3.3034e-12	-5.13892e-12	-1.17409e-11	-2.37423e-11	-2.23663e-11		Cell1	8.75578e-13	-9.45257e-13	-7.99615e-13	-3.57994e-13	-3.4936e-12	-5.73663e-12	-7.60808e-12		Cell1	-1.29804e-12	-5.15543e-13	-1.32618e-12	-6.61866e-12	-1.51422e-11	-1.3421e-11	-8.63589e-12		Cell1	-4.6544e-13	-1.53686e-12	-2.80633e-12	-4.77865e-12	-7.92848e-12	-9.72642e-12	-9.90175e-12		Cell1	-1.1044e-12	-8.14453e-13	-2.92401e-12	-4.65863e-12
Cell2	2.54188e-13	-1.85865e-12	-2.09844e-12	-3.61713e-12	-1.25064e-11	-2.35927e-11	-2.37083e-11		Cell2	-9.90821e-14	-1.61334e-12	-2.91565e-12	-6.53262e-12	-2.08744e-11	-3.20312e-11	-2.79803e-11		Cell2	-1.67549e-12	-2.47936e-13	-5.87462e-13	-4.21605e-12	-9.79483e-12	-1.05228e-11	-8.67415e-12		Cell2	-9.60638e-13	2.41555e-13	4.28842e-13	-2.75913e-12	-7.99315e-12	-8.92831e-12	-4.05243e-12		Cell2	-7.88207e-13	-6.43011e-13	-1.76764e-12	-4.48232e-12	-7.24331e-12	-9.57702e-12	-8.71314e-12		Cell2	2.24712e-13	-1.47032e-12	-8.61967e-13	-8.04698e-13
Cell3	3.0151e-13	-2.0329e-12	-2.52534e-12	-7.4691e-12	-2.58045e-11	-3.32201e-11	-2.76654e-11		Cell3	-4.92715e-13	-2.05862e-12	-2.46252e-12	-5.31822e-12	-1.72557e-11	-3.36229e-11	-3.63931e-11		Cell3	-1.99537e-12	-1.70196e-13	-2.41868e-12	-4.12785e-12	-7.38893e-12	-1.3395e-11	-1.12491e-11		Cell3	5.70467e-14	-8.28628e-13	-1.64439e-13	-3.63732e-12	-1.03575e-11	-9.78998e-12	-6.68028e-12		Cell3	-6.32042e-13	-4.01256e-12	-6.94082e-12	-8.33264e-12	-1.01917e-11	-1.45e-11	-5.69132e-12		Cell3	-2.48835e-13	5.151e-13	1.93384e-13	-2.58052e-12
Cell4	-8.03254e-13	-7.58864e-13	-2.38932e-12	-4.8074e-12	-1.90999e-11	-3.48775e-11	-2.99739e-11		Cell4	-7.57358e-13	-1.63672e-12	-1.80411e-12	-3.90903e-12	-9.72116e-12	-1.18387e-11	-9.86809e-12		Cell4	-9.12026e-13	3.38532e-13	-1.36877e-12	-2.28286e-12	-3.67531e-12	-4.80715e-12	-4.21798e-12		Cell4	1.13132e-12	-1.49857e-12	-1.80357e-12	-2.1708e-12	-4.03411e-12	-5.69046e-12	-4.13595e-12		Cell4	-1.15236e-12	-1.74517e-12	-3.69154e-12	-2.85844e-12	-3.53102e-12	-7.69225e-12	-6.58206e-12		Cell4	9.23731e-13	-5.71088e-13	-8.98389e-13	-1.40037e-12
Cell5	-8.98809e-13	-1.02939e-12	-1.29763e-12	-3.94209e-12	-9.04184e-12	-1.15887e-11	-9.50732e-12		Cell5	1.85604e-13	-1.42998e-12	-1.51996e-12	-2.2852e-12	-4.90675e-12	-7.89275e-12	-7.95839e-12		Cell5	-8.07147e-13	3.00772e-13	5.27041e-13	-2.5126e-12	-6.20293e-12	-8.60932e-12	-6.19065e-12		Cell5	-1.02133e-12	1.02926e-13	5.05091e-14	-2.04603e-12	-7.23694e-12	-7.89469e-12	-4.7877e-12		Cell5	-1.44059e-12	-8.80375e-13	-1.3555e-12	-3.49315e-12	-5.66441e-12	-6.19217e-12	-4.73813e-12		Cell5	-5.71309e-13	-8.9354e-13	-1.5669e-12	-2.01826e-12
Cell6	6.48685e-14	-1.33929e-12	-1.7574e-12	-3.9618e-12	-1.38581e-11	-2.09214e-11	-1.87921e-11		Cell6	-7.99208e-14	-1.12449e-12	-2.48037e-12	-5.13011e-12	-9.06795e-12	-1.30755e-11	-1.43856e-11		Cell6	1.62699e-13	-3.96729e-13	-1.30515e-12	-2.75699e-12	-5.47014e-12	-7.96481e-12	-6.88324e-12		Cell6	7.98274e-13	-1.79415e-12	-2.05122e-12	-3.0397e-12	-5.96719e-12	-7.30008e-12	-6.74107e-12		Cell6	-3.39528e-13	-1.00133e-12	-4.68175e-12	-2.33748e-12	-4.13687e-12	-9.32722e-12	-6.66344e-12		Cell6	-1.01286e-12	-1.67269e-12	-2.92348e-12	-4.00174e-12
Cell7	-6.52859e-13	-9.50465e-13	-2.07631e-12	-3.6536e-12	-9.40304e-12	-1.6849e-11	-1.47133e-11		Cell7	-3.79331e-13	-7.54247e-13	-1.48776e-12	-5.36958e-12	-1.55267e-11	-1.95013e-11	-1.56703e-11		Cell7	-2.62105e-13	-1.61714e-12	-1.46548e-12	-4.38438e-12	-1.27027e-11	-1.51416e-11	-1.14461e-11		Cell7	-2.0685e-12	-2.20765e-12	-3.78895e-12	-5.01218e-12	-8.29515e-12	-8.16364e-12	-7.77405e-12		Cell7	-6.88697e-13	-7.13325e-13	-1.32501e-12	-3.97556e-12	-8.12603e-12	-9.70115e-12	-6.81019e-12		Cell7	-1.031e-12	-3.41674e-13	-2.52431e-12	-3.61729e-12
Cell8	-2.01309e-13	-2.27324e-12	-2.10239e-12	-2.98664e-12	-8.13477e-12	-1.57526e-11	-1.4885e-11		Cell8	-3.49355e-13	-1.36233e-12	-2.21413e-12	-6.1196e-12	-1.87137e-11	-2.5563e-11	-1.97541e-11		Cell8	3.053e-13	-2.02524e-12	-1.80618e-12	-2.5548e-12	-9.02181e-12	-1.29655e-11	-1.02271e-11		Cell8	3.09144e-13	-2.5776e-12	-2.70475e-12	-3.03774e-12	-5.7782e-12	-9.1102e-12	-1.02254e-11		Cell8	-2.0861e-13	-8.35596e-13	-3.89935e-12	-3.26455e-12	-4.3445e-12	-6.04713e-12	-4.8148e-12		Cell8	-5.02429e-14	-2.42902e-13	-1.99322e-12	-2.84665e-12
Cell9	-6.89659e-13	-8.14693e-13	-9.93429e-13	-2.6363e-12	-7.11837e-12	-1.1315e-11	-1.04193e-11		Cell9	-8.78543e-13	-1.17877e-12	-1.4569e-12	-1.5317e-12	-4.65802e-12	-8.87937e-12	-9.54188e-12		Cell9	5.0721e-13	-2.22166e-12	-2.64433e-12	-2.43297e-12	-4.11141e-12	-7.67591e-12	-8.59188e-12		Cell9	-1.3506e-12	-1.69757e-12	-3.72118e-12	-5.63724e-12	-5.3919e-12	-6.52766e-12	-7.3973e-12		Cell9	2.46669e-13	-2.15282e-12	-2.83444e-12	-2.28404e-12	-5.01574e-12	-7.92495e-12	-7.87741e-12		Cell9	6.50281e-13	-1.63886e-12	-1.02041e-12	-5.90867e-13
Cell10	-4.34898e-13	-7.53888e-13	-1.89326e-12	-2.40168e-12	-6.2605e-12	-1.14372e-11	-9.55163e-12		Cell10	-1.75162e-12	-1.89509e-12	-1.87575e-12	-8.6392e-13	-6.70574e-12	-1.02821e-11	-9.31822e-12		Cell10	-3.24908e-13	-9.93413e-13	-4.52216e-13	-3.63323e-13	-3.7847e-12	-9.78942e-12	-9.02689e-12		Cell10	-4.89256e-13	-2.46187e-12	-1.6657e-12	-3.73105e-12	-1.2235e-11	-1.68176e-11	-1.28173e-11		Cell10	-6.50458e-13	-5.17806e-13	-1.51714e-12	-3.61652e-12	-5.19257e-12	-5.05927e-12	-4.86101e-12		Cell10	-7.01733e-13	-1.57534e-12	-7.33925e-13	-2.9818e-12
Cell11	5.03742e-13	-1.36906e-12	-2.06198e-12	-2.31143e-12	-7.31358e-12	-1.30848e-11	-1.22512e-11		Cell11	-6.38375e-13	-1.76259e-13	-1.5131e-12	-2.32658e-12	-5.48493e-12	-7.12719e-12	-7.50621e-12		Cell11	-9.02826e-13	-2.0118e-13	-1.78823e-12	-2.64987e-12	-7.92349e-12	-1.05177e-11	-8.0835e-12		Cell11	-1.24655e-13	-2.42343e-12	-1.02137e-12	-1.67473e-12	-4.32519e-12	-4.30491e-12	-3.46172e-12		Cell11	-4.31898e-13	-2.29955e-12	-2.32135e-12	-2.49732e-12	-7.35313e-12	-1.14569e-11	-9.02765e-12		Cell11	-2.02224e-12	-2.13774e-12	-3.78462e-12	-4.31506e-12
Cell12	-6.3902e-13	-2.0827e-12	-3.45326e-12	-4.43017e-12	-1.15775e-11	-1.8215e-11	-1.89147e-11		Cell12	-1.35582e-13	-1.32792e-12	-1.99022e-12	-3.04593e-12	-5.446e-12	-9.27677e-12	-1.02639e-11		Cell12	-8.1913e-13	-1.1231e-12	-1.34665e-12	-3.71635e-12	-1.10227e-11	-1.36717e-11	-1.0684e-11		Cell12	-1.27674e-12	-4.42048e-13	2.18032e-13	-5.99309e-12	-1.32138e-11	-1.54919e-11	-1.06923e-11		Cell12	-5.4235e-13	3.65823e-13	-3.45809e-13	-2.78867e-12	-1.28119e-12	-4.13143e-12	-4.75222e-12		Cell12	-9.99165e-13	-8.86775e-13	-1.79516e-12	-5.61787e-13
Cell13	-1.58139e-12	-2.36362e-12	-4.68994e-12	-1.02431e-11	-2.27144e-11	-2.76921e-11	-2.51208e-11		Cell13	-5.60299e-13	-8.3322e-13	-7.39241e-13	-1.33771e-12	-3.47557e-12	-4.37249e-12	-4.50989e-12											Cell13	-2.31428e-13	-1.42926e-13	3.03659e-13	-3.66121e-12	-1.06045e-11	-1.72869e-11	-1.47499e-11		Cell13	3.90185e-13	-2.89615e-12	-2.59327e-12	-2.175e-12	-5.19104e-12	-7.17108e-12	-5.74341e-12		Cell13	4.69282e-13	-2.16458e-12	-1.18298e-12	1.66919e-13
Cell14	-7.45136e-13	-6.5913e-13	-1.23347e-12	-3.97128e-12	-1.09015e-11	-1.37363e-11	-1.16309e-11		Cell14	-1.07403e-12	-2.48454e-13	-4.68257e-13	-3.45499e-12	-1.32537e-11	-1.82934e-11	-1.5252e-11											Cell14	2.7578e-13	-1.60487e-12	-2.6117e-12	-4.49341e-12	-7.34897e-12	-8.58838e-12	-6.67035e-12		Cell14	-1.43918e-13	-2.00019e-12	-4.7584e-13	-1.53245e-12	-6.52144e-12	-8.79278e-12	-5.36239e-12		Cell14	1.22672e-12	-1.75223e-12	-1.20945e-12	-1.9646e-12
Cell15	7.28533e-14	-1.63938e-12	-1.96122e-12	-4.02651e-12	-1.60841e-11	-2.61534e-11	-2.2951e-11		Cell15	-1.23449e-12	-7.18129e-13	-6.5523e-13	-1.9329e-12	-4.06277e-12	-5.44875e-12	-5.64001e-12																				Cell15	2.16324e-13	-1.42285e-12	-1.22753e-12	-1.94658e-12	-4.64891e-12	-6.64398e-12	-4.78312e-12		Cell15	-2.07977e-12	5.5616e-13	3.35574e-13	-1.57361e-12
Cell16	-1.12018e-14	-2.18231e-12	-2.16268e-12	-4.40606e-12	-1.30626e-11	-1.94159e-11	-1.72488e-11		Cell16	-3.29045e-14	-1.74219e-12	-2.92685e-12	-3.20401e-12	-1.03833e-11	-1.9162e-11	-1.73052e-11																													Cell16	-7.45253e-13	-1.46955e-12	-1.24205e-12	-2.84458e-12
Cell17	-3.71668e-13	-1.17128e-12	-9.44822e-13	-2.9802e-12	-1.08697e-11	-1.57682e-11	-1.26863e-11		Cell17	-7.81071e-13	3.90141e-13	-2.23506e-12	-5.06925e-12	-6.75843e-12	-1.16781e-11	-1.20174e-11																													Cell17	-4.0813e-13	-9.64561e-13	-7.90995e-13	-2.62153e-12
Cell18	-4.03591e-13	-6.36986e-13	-1.123e-12	-2.80244e-12	-6.91102e-12	-1.06423e-11	-9.85406e-12		Cell18	3.66306e-15	-2.52195e-12	-5.21861e-12	-1.2206e-11	-2.7315e-11	-4.25081e-11	-4.02581e-11																													Cell18	-1.37546e-12	-3.27652e-13	1.07384e-14	-1.38286e-12
Cell19	-4.12149e-13	-9.31984e-13	-6.90529e-13	-2.71636e-12	-7.26617e-12	-1.27962e-11	-1.25749e-11		Cell19	1.11762e-13	-1.31686e-12	-1.79086e-12	-3.6353e-12	-7.93828e-12	-1.04907e-11	-1.25515e-11																													Cell19	-2.67011e-13	-1.61585e-12	-9.76465e-13	-1.30569e-12
Cell20	-1.31609e-12	-2.00127e-12	-3.0122e-12	-7.55741e-12	-2.04267e-11	-3.1394e-11	-2.96099e-11		Cell20	-1.3164e-13	-2.66255e-12	-3.55367e-12	-3.01027e-12	-7.1175e-12	-1.35727e-11	-1.38501e-11																													Cell20	-2.99766e-13	-2.04758e-12	-1.11656e-12	-9.29246e-13
Cell21	-7.09867e-14	-7.4652e-13	-4.04808e-13	-1.76519e-12	-7.23721e-12	-1.232e-11	-1.08477e-11		Cell21	1.4481e-13	-2.03913e-12	-1.97161e-12	-3.0347e-12	-1.25744e-11	-1.68169e-11	-1.31111e-11																													Cell21	8.12642e-13	-1.16835e-12	-1.70924e-12	-2.27464e-12
Cell22	-6.00105e-13	-1.89971e-12	-2.20328e-12	-8.20922e-12	-5.43199e-11	-4.88572e-11	-3.65859e-11		Cell22	-2.99953e-13	-1.51114e-12	-2.21508e-12	-4.26745e-12	-1.40512e-11	-2.39943e-11	-2.18845e-11
Cell23	-1.80844e-12	-5.43652e-12	-5.16267e-12	-7.47882e-12	-1.6688e-11	-2.93489e-11	-2.78079e-11		Cell23	-7.49343e-14	-1.67898e-12	-1.91128e-12	-4.09437e-12	-6.40699e-12	-8.62641e-12	-9.39528e-12
Cell24	-5.00455e-13	-3.13203e-12	-5.27423e-12	-5.73828e-12	-1.50843e-11	-2.71788e-11	-2.41748e-11		Cell24	-3.24514e-13	-3.71571e-13	-7.64516e-13	-1.73176e-12	-4.49899e-12	-8.50947e-12	-8.74745e-12
Cell25	-3.04361e-14	-1.99882e-12	-1.82242e-12	-1.9243e-12	-5.52869e-12	-9.51276e-12	-8.13179e-12		Cell25	-2.74417e-13	-1.0176e-12	-1.80123e-12	-3.59776e-12	-9.70259e-12	-1.53951e-11	-1.43919e-11
Cell26	-4.86044e-13	-1.44923e-12	-2.03292e-12	-3.47298e-12	-1.10807e-11	-1.93161e-11	-1.98902e-11		Cell26	-1.21929e-12	-1.28034e-12	-1.48828e-12	-3.67515e-12	-1.22174e-11	-1.60301e-11	-1.44773e-11
Cell27	-7.65845e-13	-1.19153e-12	-2.53032e-12	-6.45165e-12	-1.36158e-11	-2.12687e-11	-2.39837e-11		Cell27	-1.33415e-12	-1.45777e-13	-1.52144e-12	-5.27126e-12	-8.19684e-12	-1.06058e-11	-9.51642e-12
Cell28	5.15534e-13	-1.34869e-12	-2.4159e-12	-4.52751e-12	-1.24405e-11	-2.10993e-11	-2.02371e-11		Cell28	-8.01986e-13	-2.40294e-12	-4.45386e-12	-7.68053e-12	-1.7808e-11	-2.94123e-11	-3.02295e-11
Cell29	-3.72048e-13	-9.1652e-13	-2.37994e-12	-3.90275e-12	-1.00084e-11	-1.80551e-11	-1.74175e-11		Cell29	-1.59078e-12	-6.48924e-13	-2.45663e-12	-4.74311e-12	-1.28085e-11	-1.49873e-11	-1.27467e-11
Cell30	-4.99431e-13	-1.97275e-12	-3.94531e-12	-4.92738e-12	-9.71887e-12	-1.76817e-11	-2.01036e-11		Cell30	-2.4533e-13	1.30729e-13	-2.00676e-12	-3.71441e-12	-4.51007e-12	-8.46551e-12	-9.30758e-12
Cell31	9.40522e-14	-2.77275e-12	-3.66532e-12	-5.4321e-12	-1.0646e-11	-2.03684e-11	-1.99813e-11		Cell31	-1.5153e-12	-3.29558e-12	-5.70619e-12	-9.99558e-12	-1.56517e-11	-2.09923e-11	-2.24333e-11
Cell32	-6.03145e-13	-1.57362e-12	-2.2536e-12	-3.58368e-12	-9.36903e-12	-2.16047e-11	-2.24659e-11		Cell32	6.70727e-13	-1.83647e-12	-1.6329e-12	-3.81896e-12	-1.20599e-11	-1.66986e-11	-1.50194e-11
									Cell33	-1.01463e-12	-9.25648e-13	-6.46095e-13	-2.40204e-12	-3.23558e-12	-4.24624e-12	-3.84177e-12
									Cell34	-3.54573e-13	-6.60301e-13	-4.08249e-12	-3.87713e-12	-1.08875e-11	-1.87785e-11	-1.70432e-11
									Cell35	-3.96436e-13	-1.14774e-12	-2.73422e-12	-3.25282e-12	-5.85558e-12	-8.08339e-12	-8.69491e-12
									Cell36	-1.10835e-12	-6.373e-13	-1.14153e-12	-3.72284e-12	-6.32995e-12	-8.91566e-12	-9.05065e-12
									Cell37	1.22708e-13	-2.51612e-12	-2.62884e-12	-4.73968e-12	-1.27885e-11	-2.12138e-11	-1.90911e-11
[truncated: 3 more columns]

## Sheet: Figure 4
Figure 4
Panel a
	CACNG4	CACNA1S	CACNA1C	CACNA1D	CACNA1F
Donor1	7.81445	5.67865	7.60064	9.02785	6.06136
Donor2	8.56143	5.71136	8.41815	9.26026	5.8449
Donor3	7.36128	4.97451	8.10202	8.7418	5.66926
Donor4	8.21815	5.35932	8.75779	9.83245	5.58911
Donor5	7.57794	5.52522	7.47556	8.12336	5.74645
Donor6	7.30988	5.58136	8.15836	8.96832	6.14144
Donor7	7.937	5.50751	8.17927	9.22416	6.03472
Donor8	7.7664	5.52134	8.25796	9.2013	5.7575
Donor9	7.50111	5.1233	7.91498	8.84185	5.96385
Donor10	7.25004	5.06041	7.6519	8.71073	5.78734
Donor11	7.81744	5.4797	8.42961	9.0801	5.58339
Donor12	7.26533	5.26524	7.2357	7.51154	5.65079
Donor13	7.0117	5.30136	7.96584	8.4752	5.77952
Donor14	7.1977	5.34955	8.0867	8.96644	5.96088
Donor15	7.45061	5.31829	7.13586	8.31555	5.72241
Donor16	7.86314	5.38305	8.3799	9.2456	5.76199
Donor17	7.33818	5.22578	7.88676	8.86984	5.88024
Donor18	7.132	5.57705	8.09005	9.08209	5.96964
Donor19	7.24812	5.23475	8.3395	9.27056	5.71975
Donor20	7.69867	5.52134	7.83836	9.18545	5.81078
Donor21	7.92912	5.41187	8.60021	9.64584	5.71213
Donor22	8.60083	5.56595	8.29736	9.6603	5.91626
Donor23	7.75336	5.26275	7.8297	8.69728	5.67905
Donor24	7.65069	5.27219	8.23209	9.02226	5.54613
Donor25	6.89946	5.29032	7.55713	8.09383	5.93283
Donor26	7.27045	5.2281	7.93342	8.71398	5.99959
Donor27	7.48334	5.16709	7.60306	8.69904	6.07294
Donor28	7.54569	5.25776	8.00075	8.81756	5.63483
Donor29	7.44789	5.50216	7.70829	8.60987	5.63458
Donor30	7.41765	5.091	7.54607	8.38979	6.00818
Donor31	7.62138	5.60467	7.82079	8.53402	5.87186
Donor32	7.5902	5.62987	7.76401	8.80407	5.90559
Donor33	7.57829	5.21045	8.37178	9.33504	5.71623
Donor34	8.08471	5.00585	8.98597	9.76018	5.49927
Donor35	7.46037	5.35684	8.09987	8.96692	6.07085
Donor36	7.29702	5.12477	8.1282	8.47931	5.58487
Donor37	7.05551	5.67562	8.01867	9.18497	6.02493
Donor38	7.91737	5.33399	8.23324	9.28164	5.77233
Donor39	7.58081	5.51229	8.12782	8.62365	5.88836
Donor40	7.43725	5.63744	7.84752	8.87656	5.50257
Donor41	7.36223	5.43307	7.31915	8.28949	5.94811
Donor42	7.89541	5.18278	8.25559	9.29627	5.97493
Donor43	7.65354	5.29785	8.41025	9.3504	5.69567
Donor44	7.37645	5.42059	7.88953	8.97756	5.90645
Donor45	7.86406	5.28319	7.76961	9.0341	5.9599
Donor46	7.02786	5.63629	7.31124	7.65846	5.7293
Donor47	7.46806	5.60808	7.81663	8.64104	5.81524
Donor48	7.89481	5.50132	7.54553	8.19964	5.92628
Donor49	8.10459	4.96046	8.09022	8.91521	5.68434
Donor50	7.67231	5.07803	8.42077	9.42216	5.42398
Donor51	7.54153	5.46707	8.36591	9.34766	5.57026
Donor52	7.32025	5.62911	7.33224	8.25441	5.97879
Donor53	6.9444	5.43301	7.80179	8.52429	5.85251
Donor54	7.3893	5.71026	8.01574	8.54301	6.10174
Donor55	7.94674	5.51843	8.19055	9.42152	5.81811
Donor56	7.51009	5.15721	8.10525	8.9189	5.76192
Donor57	7.24888	5.25276	8.06379	8.92555	5.99214
Donor58	7.57721	5.54522	7.84108	8.55557	5.96037
Donor59	7.24125	5.3878	7.56656	8.59778	5.99366
Donor60	7.23113	5.11438	7.64229	8.39965	5.59823
Donor61	6.97741	5.2088	7.70452	8.62871	5.88755
Donor62	7.96188	5.44753	7.12209	7.86191	5.92968
Donor63	7.28506	5.59762	7.06251	7.72363	5.91672
Donor64	7.44543	5.39913	8.18032	9.19412	5.67484
Donor65	7.63085	5.32526	8.33378	9.07623	5.65645
Donor66	7.65207	5.43117	7.4052	8.35136	5.91668
Donor67	7.33996	5.54572	7.83037	8.32549	5.86802
Donor68	7.7272	5.56862	7.83002	8.87735	6.06693
Donor69	7.60076	5.06388	7.4875	8.66296	5.63095
Donor70	7.5323	5.7842	7.44826	7.83954	6.08414
Donor71	8.73853	5.36816	8.45915	9.55908	5.65379
Donor72	7.44819	5.45714	8.00728	8.97705	5.91357
Donor73	7.50812	5.27282	8.36691	9.3816	5.68878
Donor74	6.83144	5.41082	7.73786	8.98346	5.78271
Donor75	7.60193	5.20082	7.8287	8.56965	5.6212
Donor76	7.10258	5.39407	8.28193	9.00973	5.90574
Donor77	7.27793	5.27402	7.91221	8.83922	5.95848
Donor78	7.43373	5.26708	8.45476	9.58545	5.58877
Donor79	7.84314	5.45847	8.2436	9.43281	5.83302
Donor80	7.57457	5.38633	8.06241	8.99598	5.87404
Donor81	7.1775	5.69711	7.19962	8.04193	6.04665
Donor82	7.78083	5.27201	7.64189	8.41783	5.86392
Donor83	7.76037	5.25621	8.27902	9.64321	5.7927
Donor84	7.6661	5.36732	7.90593	8.64601	5.93198
Donor85	7.12274	5.43643	7.07235	8.10657	5.78534
Donor86	6.8679	5.20263	7.89592	8.63651	5.6414
Donor87	7.42767	5.35936	7.73281	8.58639	5.80001
Donor88	7.58005	5.36677	7.84668	8.50349	5.77533
Donor89	7.75201	5.66346	8.33272	9.39547	6.15319
Donor90	7.12784	5.33235	8.34424	8.95317	5.57052
Donor91	6.95233	5.27145	7.25741	8.13451	5.5074
Donor92	7.75574	5.24632	8.01819	9.29294	5.77471
Donor93	7.96606	5.28818	8.37206	9.37553	5.85149
Donor94	6.79215	5.1298	7.5167	8.46187	5.87504
Donor95	7.2493	5.52538	8.53552	9.24575	5.9184
Donor96	8.1316	5.52949	7.93975	8.88394	5.63844
Donor97	6.86469	5.42505	7.68913	8.46492	5.73058
Donor98	7.00739	5.70028	7.74336	8.41141	5.57474
Donor99	7.38318	5.35264	7.91343	8.55601	5.58154
Donor100	7.13199	5.40066	8.11935	9.01208	5.7531
Donor101	6.72681	5.47302	7.48371	8.28698	5.83282
Donor102	6.85565	5.4836	7.4878	8.33689	5.75743
Donor103	6.74385	5.49834	7.10007	7.68272	5.78835
Donor104	7.57275	5.35848	7.63735	8.6545	6.07204
Donor105	7.31594	5.25925	7.98508	8.66012	5.55191
Donor106	8.64504	5.53912	8.21016	9.13232	5.91624
Donor107	8.62112	5.39228	8.23951	9.05386	5.88938
Donor108	8.47418	5.41889	8.45067	9.10544	5.55965
Donor109	7.8881	5.24759	8.29572	8.94846	5.76943
Donor110	7.38715	5.28615	8.62035	9.5289	5.82465
Donor111	7.24958	5.36044	7.44389	8.24715	5.8902
Donor112	6.78053	5.33668	7.2424	8.17702	5.67925
Donor113	7.88797	5.27632	8.10171	8.96162	5.65538
Donor114	7.20125	5.58241	8.12333	9.00695	5.86644
Donor115	7.44667	5.75892	8.06892	9.00785	6.07623
Donor116	9.10602	5.27209	8.86893	9.67247	5.78443
Donor117	7.49075	5.58457	8.26615	9.01995	6.00067
Donor118	7.56961	5.39684	8.25669	9.13159	5.76054
Donor119	7.0578	5.28669	8.23372	9.03973	5.84538
Donor120	7.49755	5.1224	7.73689	8.49145	5.79319
Donor121	7.23398	5.07988	7.77522	8.62062	5.99204
Donor122	7.84273	5.18232	8.42991	9.01456	5.75211
Donor123	7.63102	5.37642	8.42772	9.40263	5.72564
Donor124	8.10899	5.30098	8.38298	9.47087	5.86615
Donor125	7.93878	5.15169	8.15825	9.36211	5.962
Donor126	7.32987	5.27761	8.11138	9.12852	5.52944
Donor127	8.03067	5.24747	8.33049	9.45481	6.04343
Donor128	8.19028	5.58775	8.10292	9.07322	5.94607
Panel b
	Ctrl	KDCacng4
		Cav1.2	Cav1.3
Donor1	100	55.0507	64.0824
Donor2	100	69.7211	78.386
Donor3	100	86.607	82.5623
Panel c
	Ctrl	OECacng4
		Cav1.2	Cav1.3
Donor1	100	155.35	156.95
Donor2	100	171.26	152.14
Donor3	100	137.44	113.87
Panel d
	Ctrl	KDCacng4
		Cav1.2	Cav1.3	Cava2d1	Cavb1
Exp.1	100	47.4557	58.6001	33.8759	198.772
Exp.2	100	57.9746	76.8527	60.9487	205.372
Exp.3	100	54.5509	66.2665	68.9939	211.948
Exp.4	100	68.8723	79.4873	50.7348	256.223
Panel e
	Rat1	Rat2	Rat3
5mMG	100	100	100
20mMG	61.8362	75.7723	57.0461
Panel f
	Rat1	Rat2	Rat3	Rat4
Control	100	100	100	100
Palmitate	58.4645	86.1504	61.1788	55.4363
Panel g-h
	CTRL		HG
Cell1	5404.84	Cell1	542.089
Cell2	5794.46	Cell2	490.647
Cell3	3908.38	Cell3	624.129
Cell4	3920.88	Cell4	485.387
Cell5	1410.94	Cell5	531.289
Cell6	3025.93	Cell6	393.744
Cell7	3162.79	Cell7	577.278
Cell8	6943.48	Cell8	539.241
Cell9	3085.51	Cell9	475.347
Cell10	1894.62	Cell10	951.744
Cell11	5744.11	Cell11	663.529
Cell12	4556.5	Cell12	762.095
Cell13	4566.76	Cell13	868.76
Cell14	3391.71	Cell14	615.973
Cell15	2662.25	Cell15	540.751
Cell16	4661.5	Cell16	613.061
Cell17	4558.07	Cell17	711.307
Cell18	6516.07	Cell18	620.948
Cell19	4028.98	Cell19	502.149
Cell20	2623.15	Cell20	422.601
Cell21	4347.29	Cell21	623.512
Cell22	2550.91	Cell22	458.523
Cell23	2659.88	Cell23	373.191
Cell24	2346.69	Cell24	375.236
Cell25	2879.98	Cell25	330.928

## Sheet: Figure 5
Figure 5
Panel a
Transcription factors	CACNG4
	Pearson Correlation (R)	P value	N
MAFB	0.695924	7.6787e-20	128
NEUROD1	0.669309	5.81561e-18	128
MAFA	0.648642	1.24604e-16	128
INSM1	0.600972	6.39144e-14	128
ISL1	0.585837	3.75757e-13	128
RFX6	0.575832	1.15351e-12	128
PAX6	0.562137	5.04178e-12	128
PDX1	0.545239	2.84235e-11	128
NKX2.2	0.538362	5.59159e-11	128
HNF1A	0.533836	8.65677e-11	128
ARX	0.508748	8.71351e-10	128
FOXA2	0.418538	8.8155e-07	128
NKX6.1	0.404946	2.12448e-06	128
HB9	0.385158	7.14702e-06	128
c-MAF	0.350646	4.95383e-05	128
FOXO1	0.168582	0.0571425	128
PAX4	0.16575	0.0615105	128
HNF4A	0.139355	0.116689	128
FOXA3	0.114152	0.199487	128
RBPJ	0.11	0.217	128
NKX3.2	0.088	0.322	128
LMX1A	0.0815314	0.360245	128
PAX2	0.0490237	0.582642	128
BRN4	0.0480931	0.589827	128
HHEX	0.014	0.871	128
NGN3	0.00878675	0.921585	128
NES	-0.019461	0.8274	128
CDX2	-0.0392095	0.660355	128
NANOG	-0.0661007	0.4585	128
GATA6	-0.13324	0.133783	128
NKX6.2	-0.179	0.044	128
TCF7L2	-0.188931	0.0326942	128
RBPJL	-0.201	0.023	128
SOX17	-0.203774	0.0210502	128
HES1	-0.241286	0.0060747	128
MIST1	-0.255465	0.00361022	128
PTF1A	-0.263222	0.00268272	128
GATA4	-0.280167	0.00135986	128
GLIS3	-0.303912	0.000487553	128
HNF6	-0.336074	0.000105158	128
HNF1B	-0.338825	9.1485e-05	128
FOXA1	-0.350335	5.03601e-05	128
OCT4	-0.359695	3.04577e-05	128
SOX9	-0.371778	1.55435e-05	128
L-Myc	-0.388696	5.78638e-06	128
CPA1	-0.43062	3.90255e-07	128
SOX4	-0.448458	1.10438e-07	128
Panel b
	Cacng4
	Ctrl	KDPdx1	KDNeuroD1	KDMafA	KDIsl1	KDTcf7l2
Exp.1	100	104.29	86.4296	68.8056	74.1884	102.806
Exp.2	100	103.634	79.3422	70.8985	89.4504	91.6682
Exp.3	100	102.513	81.6097	66.1653	83.1323	100.683
Panel c
	Cacng4
	Ctrl	KDPdx1	KDNeuroD1	KDMafA	KDIsl1	KDTcf7l2
Exp.1	100	76.0378	50.2977	55.968	63.9268	71.0945
Exp.2	100	83.4299	56.6094	60.6219	59.5661	76.9393
Exp.3	100	80.2355	55.907	66.3159	60.9023	86.0542
Panel d
	WT	MafAΔβcell
Exp.1	100	51.6418
Exp.2	100	46.4128
Exp.3	100	65.9352
Panel e
	NC	KDMafA&MafB
Donor1	100	53.264
Donor2	100	80.597
Donor3	100	89.437
Donor4	100	85.052
Donor5	100	51.972
Panel f
	IgG						cMyc
	Exp.1	Exp.2	Exp.3	Exp.4			Exp.1	Exp.2	Exp.3	Exp.4
-63bp Cacng4	0.243201	0.128474	0.330118	0.083156			0.687427	0.694476	1.48965	0.856629
	Exp.1	Exp.2	Exp.3	Exp.4	Exp.5	Exp.6	Exp.1	Exp.2	Exp.3	Exp.4	Exp.5	Exp.6
+1683bp Cacng4	0.0402584	0.00324447	0.00625483	0.00884233	0.006168	0.003958	0.127125	0.0315566	0.104653	0.035573	0.10124	0.078018
Panel g
	Ctrl	ALDH1A3
Donor1	100	80.07
Donor2	100	83.09
Donor3	100	89.02
Panel h
	Ctrl	Aldh1a3
Exp.1	100	113.015
Exp.2	100	153.949
Exp.3	100	150.308
Exp.4	100	170.213

## Sheet: Figure 6
Figure 6
Panel a
Charge (pC)	WT								Charge (pC)	MafAΔβcell								Charge (pC)	MafAΔβcell+Isradipine
	-50mV	-40mV	-30mV	-20mV	-10mV	0mV	10mV			-50mV	-40mV	-30mV	-20mV	-10mV	0mV	10mV			-50mV	-40mV	-30mV	-20mV	-10mV	0mV	10mV
Cell1	-5.17883e-13	-5.78856e-13	-7.58617e-13	-2.02353e-12	-3.01953e-12	-2.60693e-12	-2.13872e-12		Cell1	2.52767e-13	-1.45454e-12	-2.0246e-12	-2.2943e-12	-3.45975e-12	-4.38401e-12	-2.56097e-12		Cell1	8.20166e-13	-6.5189e-13	-1.09347e-12	-7.60048e-13	-3.24351e-12	-4.75544e-12	-3.4113e-12
Cell2	1.5091e-13	-2.10605e-12	-2.93599e-12	-3.47275e-12	-4.71154e-12	-6.85013e-12	-6.52397e-12		Cell2	-4.53371e-13	-1.03429e-12	-2.06059e-12	-2.1894e-12	-2.84613e-12	-3.98821e-12	-2.48224e-12		Cell2	-2.70231e-13	-3.91667e-13	-4.69519e-13	-7.1906e-13	-2.89588e-12	-3.29506e-12	-2.51532e-12
Cell3	7.63191e-13	-3.23466e-12	-3.47673e-12	-3.47314e-12	-4.33078e-12	-5.59748e-12	-4.60817e-12		Cell3	7.24489e-13	-8.90475e-13	-9.60729e-13	-2.66362e-12	-3.94751e-12	-5.56152e-12	-4.17089e-12		Cell3	-3.0036e-13	-1.22404e-13	-1.76909e-12	-3.24715e-12	-5.49164e-12	-7.16826e-12	-6.63484e-12
Cell4	-5.05637e-13	-2.98858e-13	-2.29145e-12	-3.63453e-12	-4.27729e-12	-5.1385e-12	-4.23184e-12		Cell4	-6.4831e-13	-4.07973e-13	-1.97443e-12	-1.98191e-12	-3.93304e-12	-5.77466e-12	-6.19686e-12		Cell4	-1.26285e-12	-9.91149e-13	-1.10979e-12	-2.17437e-12	-3.80266e-12	-4.88013e-12	-5.0193e-12
Cell5	1.91629e-15	-1.84959e-12	-3.44358e-12	-3.85013e-12	-6.47594e-12	-8.72544e-12	-9.03764e-12		Cell5	6.23245e-13	-1.18015e-12	-3.67931e-13	-2.39239e-12	-3.26135e-12	-4.84762e-12	-3.75327e-12		Cell5	-3.47038e-14	-5.9064e-13	-7.98695e-13	-9.69129e-13	-3.04e-12	-4.41873e-12	-3.03048e-12
Cell6	-7.5698e-13	-3.74714e-13	-2.66454e-12	-5.05578e-12	-6.71203e-12	-6.48632e-12	-6.53062e-12		Cell6	2.1772e-12	-2.01448e-12	-5.70925e-13	-7.77079e-13	-2.82454e-12	-3.8539e-12	-2.20335e-12		Cell6	-5.2229e-13	1.59763e-13	-6.79197e-13	-2.17097e-12	-2.81582e-12	-2.99756e-12	-2.92023e-12
Cell7	-5.57022e-13	-1.09906e-12	-2.96657e-12	-4.73775e-12	-6.39664e-12	-6.77476e-12	-5.37287e-12		Cell7	2.68131e-13	-1.68063e-12	-3.06292e-13	-1.88881e-12	-4.08813e-12	-4.08707e-12	-1.76434e-12		Cell7	-6.63917e-13	3.41724e-13	7.48396e-14	-7.30184e-13	-1.71106e-12	-2.92994e-12	-2.29371e-12
Cell8	-9.88175e-13	-3.16831e-13	-9.77568e-13	-2.55469e-12	-2.83975e-12	-2.73501e-12	-2.30333e-12		Cell8	-5.68158e-13	-1.24126e-13	-1.90278e-12	-3.06648e-12	-3.17252e-12	-4.19249e-12	-4.06621e-12
Cell9	2.88598e-13	-1.25893e-12	-3.08376e-12	-3.38004e-12	-7.04032e-12	-6.44401e-12	-2.16047e-12		Cell9	9.41819e-14	-1.01453e-12	-2.16657e-12	-2.50996e-12	-3.12191e-12	-6.31167e-12	-5.27712e-12
Cell10	-1.10637e-12	-1.05482e-12	-9.4327e-13	-1.98386e-12	-4.76191e-12	-5.63021e-12	-5.13262e-12		Cell10	-2.26545e-13	-6.51966e-13	-1.13936e-12	-1.66453e-12	-2.34413e-12	-4.59214e-12	-4.44087e-12
Cell11	-1.63423e-12	-3.30398e-13	-9.92798e-13	-3.04291e-12	-3.51375e-12	-5.85804e-12	-3.72158e-12		Cell11	2.51058e-15	-1.7792e-12	-2.69132e-12	-3.19138e-12	-4.77477e-12	-6.70988e-12	-6.09807e-12
Cell12	-1.34491e-13	-4.14195e-13	-1.70601e-12	-2.4957e-12	-2.95651e-12	-3.88052e-12	-4.22966e-12		Cell12	-5.76037e-13	-5.71352e-13	-9.10923e-13	-1.6939e-12	-3.93388e-12	-4.77466e-12	-4.87201e-12
Cell13	-1.51406e-12	-2.72809e-12	-3.59366e-12	-5.89734e-12	-6.77724e-12	-9.95154e-12	-1.08893e-11		Cell13	5.85267e-13	-5.73462e-13	-1.2786e-12	-1.55714e-12	-2.16872e-12	-2.72105e-12	-3.47546e-12
									Cell14	-7.09798e-13	9.66092e-14	-1.68241e-12	-2.70018e-12	-3.65969e-12	-3.53551e-12	-2.63919e-12
									Cell15	1.69242e-12	-1.71775e-12	-1.1022e-12	-1.94505e-13	-9.45514e-13	-1.56461e-12	-4.20388e-12
Panel b
Charge (pC)	WT								Charge (pC)	MafAΔβcell								Charge (pC)	WT+BayK								Charge (pC)	MafAΔβcell+BayK
	-50mV	-40mV	-30mV	-20mV	-10mV	0mV	10mV			-50mV	-40mV	-30mV	-20mV	-10mV	0mV	10mV			-50mV	-40mV	-30mV	-20mV	-10mV	0mV	10mV			-50mV	-40mV	-30mV	-20mV	-10mV	0mV	10mV
Cell1	-1.89136e-12	1.15206e-13	-2.55496e-13	-6.95049e-13	-2.52816e-12	-3.36819e-12	-3.91513e-12		Cell1	-4.04189e-14	1.89394e-14	-5.51004e-13	-1.7949e-12	-3.47126e-12	-6.06942e-12	-6.25466e-12		Cell1	2.80301e-12	-5.12889e-13	-9.64612e-13	-6.31912e-13	-4.45694e-12	-6.03447e-12	-3.56919e-12		Cell1	1.94103e-13	-3.57254e-13	-6.12975e-13	-1.69168e-12	-6.18716e-12	-8.7838e-12	-7.65853e-12
Cell2	-1.799e-13	1.42077e-13	-3.54373e-13	-1.79507e-12	-2.93836e-12	-5.17549e-12	-5.65005e-12		Cell2	-1.4247e-13	-1.63274e-13	-3.57425e-13	-8.76866e-13	-2.26136e-12	-3.49128e-12	-2.56135e-12		Cell2	-5.55499e-13	1.13195e-13	-1.95145e-12	-5.50074e-12	-4.87774e-12	-5.73117e-12	-6.0602e-12		Cell2	-6.68955e-13	-1.49201e-14	9.05443e-13	-1.63081e-12	-1.78029e-14	-2.0261e-12	-2.91378e-12
Cell3	-6.67308e-13	-7.31856e-13	-1.61158e-12	3.31573e-13	-6.39585e-12	-6.89332e-12	-6.39729e-12		Cell3	6.82995e-13	-2.65106e-13	-1.24902e-12	-1.36617e-12	-3.82667e-12	-5.25525e-12	-5.24031e-12		Cell3	-2.60706e-13	-5.5594e-13	-1.20995e-12	-1.98381e-12	-2.65974e-12	-5.15508e-12	-4.91491e-12		Cell3	9.0615e-14	-3.06986e-13	-1.44774e-12	-2.16083e-12	-4.24062e-12	-5.61472e-12	-5.40265e-12
Cell4	-1.81736e-14	-5.9455e-13	-2.48469e-13	-2.62599e-12	-4.35926e-12	-5.48224e-12	-5.16134e-12		Cell4	-3.95551e-13	8.616e-14	-5.18321e-13	2.32534e-13	-9.14375e-13	-2.87562e-12	-1.43177e-12		Cell4	1.08143e-12	-3.58833e-13	1.99248e-13	-3.15483e-12	-3.50687e-12	-5.91474e-12	-7.38835e-12		Cell4	-1.25265e-12	-3.0142e-13	-1.8887e-12	-1.45805e-12	-3.84473e-12	-5.40389e-12	-5.18608e-12
Cell5	-1.01865e-13	-6.57382e-13	-7.3836e-13	-2.02109e-12	-2.69943e-12	-3.05547e-12	-2.79526e-12		Cell5	1.28337e-13	7.56873e-13	-1.18709e-12	-2.12305e-12	-2.93874e-12	-4.80517e-12	-7.74699e-12		Cell5	1.70261e-13	-4.88553e-13	-6.56559e-13	-2.17814e-12	-3.83499e-12	-5.86327e-12	-5.71031e-12		Cell5	3.57537e-13	-1.48011e-13	-5.10789e-13	-1.87246e-12	-2.92592e-12	-5.29908e-12	-5.00418e-12
Cell6	-5.86621e-13	1.18665e-12	-1.03975e-12	-2.95928e-12	-5.37063e-12	-7.23075e-12	-6.54911e-12		Cell6	-1.14987e-13	-3.84836e-13	-9.13311e-13	-1.49873e-12	-2.95684e-12	-3.76865e-12	-3.40177e-12		Cell6	6.93552e-13	-2.5879e-12	-4.86984e-13	-7.10139e-13	-3.43939e-12	-7.19792e-12	-1.00359e-11		Cell6	-3.14607e-12	-8.61556e-14	-1.17556e-12	-1.31426e-12	-2.764e-12	-2.03198e-12	-2.59468e-12
Cell7	1.21073e-13	-5.07754e-15	-1.61459e-12	-2.1094e-12	-3.43948e-12	-5.39393e-12	-4.00124e-12		Cell7	4.99823e-13	-8.81222e-13	-2.30192e-12	3.58843e-13	-2.00354e-12	-3.49206e-12	-2.48658e-12		Cell7	-7.89054e-13	-1.24039e-12	-1.19634e-12	-3.41244e-12	-4.23148e-12	-6.77077e-12	-6.48254e-12		Cell7	-6.76658e-13	-2.65434e-13	-1.02427e-12	-2.21137e-12	-4.26211e-12	-7.00785e-12	-6.72988e-12
Cell8	-4.01158e-13	-5.43091e-13	-8.65538e-13	-2.10811e-12	-3.30844e-12	-4.57096e-12	-3.64e-12		Cell8	1.50433e-14	-3.60324e-13	-4.88369e-13	-1.29642e-12	-2.21973e-12	-3.12218e-12	-2.80134e-12		Cell8	-3.36814e-16	-2.78823e-13	-8.14981e-13	-1.37041e-12	-2.68583e-12	-3.98494e-12	-6.80425e-12		Cell8	3.27044e-13	-1.19557e-13	-1.58424e-12	-2.75075e-12	-4.20266e-12	-5.1792e-12	-5.94803e-12
Cell9	1.68523e-13	-8.27072e-14	-6.8889e-13	-1.45398e-12	-3.57689e-12	-4.59551e-12	-3.47612e-12		Cell9	-1.46937e-12	6.00597e-13	-1.41423e-12	-2.8437e-12	-4.09407e-12	-4.28287e-12	-4.49544e-12		Cell9	-1.24913e-13	-2.46447e-13	-6.16599e-13	-1.40566e-12	-3.22047e-12	-3.37187e-12	-3.60439e-12		Cell9	-4.93812e-14	-6.24276e-13	-1.47675e-12	-2.56587e-12	-2.85522e-12	-3.18864e-12	-3.19477e-12
Cell10	-9.29981e-14	3.73556e-13	1.5892e-14	-2.33377e-12	-4.55051e-12	-6.42334e-12	-6.39967e-12		Cell10	-1.477e-13	-1.06784e-12	-7.42008e-13	9.49677e-13	-3.73918e-13	-3.29057e-12	-1.32265e-12		Cell10	-1.01645e-12	-2.08239e-12	5.47625e-12	-4.18128e-12	-2.97444e-12	-8.11703e-12	-9.23755e-12		Cell10	1.07535e-14	-4.3249e-13	-9.61035e-13	-2.06766e-12	-3.19246e-12	-4.45971e-12	-2.39805e-12
Cell11	3.86508e-13	-1.77604e-13	-9.78134e-13	-1.22442e-12	-2.65731e-12	-3.9448e-12	-3.67377e-12		Cell11	7.47372e-14	-4.2785e-13	-5.62533e-13	-3.84275e-12	-2.04179e-12	-5.00607e-12	-1.26073e-12		Cell11	3.13041e-13	-6.92897e-13	-1.47106e-12	-2.03276e-12	-3.9109e-12	-6.56496e-12	-6.98025e-12		Cell11	1.76973e-13	-7.4238e-13	-2.66997e-13	-3.44156e-12	-1.5429e-12	-1.94513e-12	-1.27784e-12
Cell12	-4.69357e-13	9.24958e-13	-1.07268e-12	-2.98572e-12	-4.82065e-12	-5.82979e-12	-5.15228e-12		Cell12	-7.92725e-13	-2.21679e-13	-2.78984e-12	-2.54735e-12	-2.20195e-12	-4.6009e-12	-6.13143e-12		Cell12	-2.34069e-13	-9.27402e-13	-1.58912e-12	-4.59615e-12	-7.7637e-12	-1.06298e-11	-1.02724e-11		Cell12	4.5387e-12	1.69689e-12	-4.21739e-12	-2.59312e-12	-2.36873e-12	-3.76803e-12	-3.60236e-12
Cell13	-2.84028e-13	3.51624e-13	-4.87515e-13	-1.60675e-12	-5.04283e-12	-6.49814e-12	-5.33983e-12		Cell13	-8.19294e-13	-2.25085e-12	6.48681e-13	-1.44018e-12	-2.67983e-12	-3.91457e-12	-3.50924e-12		Cell13	-3.64206e-13	-4.48037e-13	-1.61864e-12	-2.04681e-12	-6.11557e-12	-8.68824e-12	-8.63876e-12		Cell13	-2.36322e-13	-1.66821e-13	-9.26407e-13	-1.60681e-12	-2.83969e-12	-3.90305e-12	-3.80124e-12
Cell14	-7.44537e-13	-2.70714e-13	-1.45651e-12	-1.75554e-12	-2.20321e-12	-4.87839e-12	-4.5397e-12		Cell14	-1.03308e-12	-1.77268e-12	-3.73352e-12	-4.71332e-12	-4.88799e-12	-5.80832e-12	-8.0707e-12		Cell14	6.52058e-13	-7.2951e-13	-5.14722e-12	-3.82717e-12	-4.82575e-12	-9.0244e-12	-8.25288e-12		Cell14	6.85201e-13	4.85681e-13	-7.67622e-13	-2.05716e-12	-5.46751e-12	-4.1489e-12	-3.87227e-12
Cell15	-7.86677e-13	2.14386e-13	-5.91027e-13	-2.42591e-12	-3.23127e-12	-4.39166e-12	-4.65724e-12		Cell15	-2.62394e-13	-6.64147e-14	-1.20209e-12	-2.05302e-12	-2.5607e-12	-3.62375e-12	-2.41394e-12		Cell15	3.57806e-13	-4.42105e-13	-9.67337e-13	-1.88562e-12	-3.91733e-12	-6.0103e-12	-7.79108e-12		Cell15	-5.4684e-13	-2.42819e-13	-9.22975e-13	-1.39147e-12	-3.11101e-12	-3.98724e-12	-3.07764e-12
Cell16	-7.01632e-13	-6.82362e-13	-1.21362e-12	-3.46358e-12	-2.69696e-12	-4.53081e-12	-4.93226e-12		Cell16	-5.18022e-14	-2.31403e-13	-8.31893e-13	-4.81321e-13	-2.45221e-12	-2.2313e-12	-2.46303e-12		Cell16	-1.26574e-12	-7.10312e-13	2.57394e-13	-3.77482e-12	-4.09532e-12	-6.2172e-12	-2.34437e-12		Cell16	-1.86088e-13	-2.23006e-13	1.71133e-13	-2.09736e-12	-2.78126e-12	-4.52101e-12	-4.81434e-12
Cell17	-4.63084e-13	-1.55198e-12	-2.06044e-12	-3.85411e-12	-5.01149e-12	-7.47603e-12	-6.37281e-12											Cell17	-1.46554e-13	-5.48189e-13	-8.29167e-13	-2.44415e-12	-3.69066e-12	-4.10335e-12	-4.0816e-12		Cell17	5.16714e-13	-5.21141e-13	-1.26913e-12	-3.19976e-12	-2.74376e-12	-2.95405e-12	-2.30638e-12
																		Cell18	-7.73543e-13	-3.7801e-13	-1.67129e-12	-4.14794e-12	-6.19538e-12	-6.79703e-12	-5.86404e-12		Cell18	-6.31044e-14	-4.36269e-13	-1.27171e-12	-2.73364e-12	-4.90652e-12	-5.23749e-12	-6.02063e-12
																		Cell19	-7.39363e-13	-4.45413e-13	-1.76094e-12	-4.37883e-12	-4.89967e-12	-5.91765e-12	-2.8585e-12		Cell19	5.72484e-13	-7.35055e-13	-8.64034e-13	-1.76546e-12	-3.05813e-12	-4.27041e-12	-3.81894e-12
																											Cell20	-1.7229e-13	-6.80363e-14	-1.40782e-12	-3.97287e-12	-5.595e-12	-7.64747e-12	-6.61596e-12
																											Cell21	-2.65905e-14	-1.9843e-13	-8.32898e-13	-1.2728e-12	-1.46132e-12	-1.76872e-12	-1.74497e-12
Panel c
Charge (pC)	MafAΔβcell Ctrl								Charge (pC)	MafAΔβcell OECacng4
	-50mV	-40mV	-30mV	-20mV	-10mV	0mV	10mV			-50mV	-40mV	-30mV	-20mV	-10mV	0mV	10mV
Cell1	-2.13964e-13	-9.99914e-14	-9.20974e-13	-1.70603e-12	-2.60901e-12	-3.75156e-12	-3.20519e-12		Cell1	-4.86843e-14	-2.15189e-13	-3.96209e-13	-1.5042e-12	-3.56171e-12	-6.07618e-12	-6.26906e-12
Cell2	1.46689e-13	-2.08417e-13	-4.49052e-13	-1.47147e-12	-2.62298e-12	-4.00295e-12	-4.29358e-12		Cell2	-1.85553e-13	-1.17049e-13	-7.6579e-13	-1.25989e-12	-2.5124e-12	-3.61994e-12	-6.20365e-12
Cell3	-2.03385e-13	-5.23272e-14	-7.80599e-13	-1.34099e-12	-2.50812e-12	-4.16751e-12	-4.92658e-13		Cell3	-1.85156e-12	-1.09026e-12	-2.0795e-13	-2.88081e-12	-4.64381e-12	-5.11072e-12	-4.43223e-12
Cell4	-5.2514e-13	-2.61954e-13	-5.936e-13	-4.74765e-13	-2.0755e-12	-3.02454e-12	-3.22468e-12		Cell4	-1.74097e-12	8.24983e-13	-1.07704e-12	-1.51683e-12	-3.24882e-12	-4.3253e-12	-1.58261e-12
Cell5	-8.03427e-13	1.44515e-12	-5.87221e-13	-1.34753e-12	-1.84551e-12	-2.61008e-12	-7.90096e-13		Cell5	-9.63507e-14	-7.02986e-13	-1.58804e-12	-2.13628e-12	-4.19511e-12	-5.49439e-12	-5.94516e-12
									Cell6	2.13334e-13	-2.36882e-13	-7.42281e-13	8.31284e-13	-2.76293e-12	-4.90413e-12	-5.66494e-12
									Cell7	3.07862e-12	-4.43989e-13	-6.87921e-13	-1.71447e-12	-3.89545e-12	-6.97394e-12	-4.82441e-12
									Cell8	-8.94054e-13	7.42802e-13	-2.0117e-12	-1.40396e-12	-1.61837e-12	-3.25175e-12	-3.53976e-12
Panel d
Charge (pC)	Ctrl								Charge (pC)	KDMafA
	-50mV	-40mV	-30mV	-20mV	-10mV	0mV	10mV			-50mV	-40mV	-30mV	-20mV	-10mV	0mV	10mV
Cell1	-4.21336e-14	-2.05882e-12	-1.32872e-12	-4.21972e-12	-7.48343e-12	-1.16784e-11	-1.08013e-11		Cell1	-1.53252e-12	-2.61649e-12	-6.04165e-13	-2.0617e-12	-6.23542e-12	-6.41396e-12	-5.77492e-12
Cell2	3.2529e-13	-9.44303e-13	-1.70009e-12	-3.08624e-12	-1.13189e-11	-1.8788e-11	-1.61014e-11		Cell2	-2.25962e-12	-1.15998e-12	-2.61281e-12	-3.40036e-12	-1.16499e-11	-1.42378e-11	-1.1567e-11
Cell3	-2.46474e-12	-3.08298e-12	-1.67864e-12	-4.85585e-12	-8.03095e-12	-9.83894e-12	-7.75806e-12		Cell3	1.17004e-12	-1.25474e-12	-1.90898e-12	-2.33258e-12	-2.44718e-12	-1.71017e-12	-2.48044e-12
Cell4	-5.354e-13	-9.1134e-13	-8.562e-13	-2.78593e-12	-8.297e-12	-1.63778e-11	-1.42818e-11		Cell4	-2.61139e-13	-2.79429e-13	-8.24697e-13	-2.29412e-12	-3.46539e-12	-3.02813e-12	-3.13839e-12
Cell5	-1.43036e-12	-6.95668e-14	-7.12111e-13	-1.88857e-12	-3.12516e-12	-2.54801e-12	-3.55764e-12		Cell5	-9.40905e-13	-1.34355e-12	-1.10245e-12	-2.43995e-12	-6.06681e-12	-6.03672e-12	-5.94831e-12
Cell6	-5.45387e-13	-3.19815e-12	-3.65064e-12	-4.60373e-12	-1.22185e-11	-1.80112e-11	-1.75077e-11		Cell6	-7.81156e-13	-2.38395e-12	-3.1576e-12	-9.09769e-12	-2.17766e-11	-2.86821e-11	-2.39452e-11
Cell7	-5.37654e-13	-1.17915e-12	-1.83916e-12	8.59833e-12	-1.79261e-11	-2.52868e-11	-3.13638e-11		Cell7	-1.27027e-12	-7.6406e-13	-2.19521e-12	-2.04037e-12	-2.6242e-12	-3.37202e-12	-4.22449e-12
Cell8	-4.07334e-13	-5.4995e-13	-1.26526e-12	-4.77385e-12	-1.30796e-11	-1.56699e-11	-1.20262e-11		Cell8	-4.66706e-13	-2.07506e-12	-2.1668e-12	-4.23121e-12	-9.55807e-12	-1.16055e-11	-8.43375e-12
Cell9	-1.45116e-12	-8.3235e-13	-1.4171e-12	-7.67315e-12	-1.51381e-11	-1.35878e-11	-9.98445e-12		Cell9	5.86771e-13	-1.75508e-12	-1.49051e-12	-1.08739e-11	-2.18048e-11	-2.87167e-11	-2.16821e-11
Cell10	-3.17221e-13	-1.89185e-12	-1.9171e-12	-6.36884e-12	-1.60854e-11	-1.26818e-11	-1.01993e-11		Cell10	-1.45879e-12	-1.72925e-12	-1.10263e-12	-1.77806e-12	-2.99053e-12	-5.64641e-12	-5.40298e-12
Cell11	-1.15968e-12	-7.69232e-13	-1.26888e-12	-7.08228e-12	-1.53143e-11	-1.57116e-11	-1.1164e-11		Cell11	-8.10003e-13	-1.18143e-12	-3.52941e-12	-6.73905e-12	-1.17005e-11	-1.64002e-11	-1.5754e-11
Cell12	-2.48524e-12	-4.47356e-13	1.05071e-12	-2.49483e-12	-1.49217e-11	-1.77819e-11	-1.53005e-11		Cell12	1.60134e-13	-2.22733e-12	-1.2812e-12	-2.15598e-12	-7.82912e-12	-1.19547e-11	-8.44705e-12
Cell13	-5.48476e-13	-9.0701e-13	-2.00897e-12	-3.78304e-12	-8.15609e-12	-1.06866e-11	-9.25849e-12		Cell13	-1.10003e-12	-4.48173e-13	-5.43819e-13	-3.17147e-12	-7.7407e-12	-8.80942e-12	-6.26931e-12
Cell14	-5.74273e-13	1.03386e-12	-2.45525e-12	-4.1501e-12	-9.70375e-12	-1.57748e-11	-7.53158e-12		Cell14	3.96968e-14	-1.33184e-12	-2.04944e-12	-2.04746e-12	-3.40709e-12	-4.22585e-12	-4.39288e-12
Cell15	-2.62204e-13	-3.69934e-12	-1.82735e-12	-3.81592e-12	3.02322e-12	-2.44424e-11	-1.29308e-11		Cell15	-7.19089e-13	-1.73316e-12	-2.22856e-12	-4.41672e-12	-1.34592e-11	-1.76174e-11	-1.50202e-11
									Cell16	-1.00061e-12	-2.61388e-13	-2.99697e-13	-1.41765e-12	-2.69926e-12	-2.3777e-12	-1.15745e-12
									Cell17	-9.30387e-13	4.86329e-13	-1.46195e-12	-2.25659e-12	-5.39214e-12	-5.41403e-12	-4.21458e-12
									Cell18	1.10334e-12	-8.3813e-13	-7.08519e-13	-1.82114e-12	-8.60926e-12	-3.55231e-12	-1.31532e-12
Panel e
	Ctrl	OECacng4
		Cav1.2	Cav1.3
MafAΔβcell1	100	130.067	130.971
MafAΔβcell2	100	154.842	153.526
MafAΔβcell3	100	130.817	133.572
Panel f-g
Calcium load (A.U.C.)
DMSO					Isradipine					BayK
WT		MafAΔβcell			WT		MafAΔβcell			WT		MafAΔβcell
Cell1	812.6	Cell1	30.18		Cell1	68.09	Cell1	84.46		Cell1	725.7	Cell1	53.93
Cell2	608.7	Cell2	194.1		Cell2	27.51	Cell2	40.98		Cell2	230	Cell2	49.01
Cell3	641	Cell3	45.5		Cell3	34.91	Cell3	79.68		Cell3	733.1	Cell3	87.38
Cell4	314.6	Cell4	251.3		Cell4	39.54	Cell4	104.6		Cell4	79.84	Cell4	61.47
Cell5	635.6	Cell5	224.8		Cell5	119.6	Cell5	60.92		Cell5	199.8	Cell5	49.57
Cell6	526.8	Cell6	57.06		Cell6	55.1	Cell6	33.9		Cell6	555.7	Cell6	82
Cell7	529.7	Cell7	279.4		Cell7	48.51	Cell7	33.45		Cell7	151.7	Cell7	46.63
Cell8	645.5	Cell8	28.68		Cell8	128.5	Cell8	69.96		Cell8	269.1	Cell8	23.96
Cell9	1079	Cell9	480		Cell9	79.79	Cell9	39.52		Cell9	638.6	Cell9	26.15
Cell10	902.2	Cell10	150.9		Cell10	75.84	Cell10	35.38		Cell10	66.45	Cell10	55.48
Cell11	598.1	Cell11	134.3		Cell11	47.69	Cell11	73.98		Cell11	107.5	Cell11	75.39
Cell12	1067	Cell12	66.76		Cell12	102.6	Cell12	26.46		Cell12	558.8	Cell12	133.3
Cell13	295.6	Cell13	203.8		Cell13	124.9	Cell13	52.24		Cell13	276.8	Cell13	92.84
Cell14	480.1	Cell14	94.07		Cell14	62.36	Cell14	84.16		Cell14	457.9	Cell14	19.66
Cell15	458.3	Cell15	62.18		Cell15	63.18	Cell15	60.77		Cell15	255.6	Cell15	55.47
Cell16	295.7	Cell16	142.3		Cell16	32.16	Cell16	40.35		Cell16	21.27	Cell16	99.69
Cell17	289.1	Cell17	82.51		Cell17	70.16	Cell17	67.12		Cell17	392.4	Cell17	23.06
Cell18	294.7	Cell18	482.7		Cell18	136.6	Cell18	57.31		Cell18	47.49	Cell18	24.2
Cell19	519.9	Cell19	69.45		Cell19	113.9	Cell19	28.45		Cell19	223.8	Cell19	24.49
Cell20	421.3	Cell20	115.5		Cell20	59.96	Cell20	23.34		Cell20	271.7	Cell20	18.02
Cell21	375.4	Cell21	164.8		Cell21	23.85	Cell21	45.9		Cell21	222	Cell21	51.29
Cell22	316.7	Cell22	173.1		Cell22	29.35	Cell22	20.05		Cell22	140.4	Cell22	111.8
Cell23	839.6	Cell23	465.2		Cell23	15.52	Cell23	42.3		Cell23	144.3	Cell23	27.06
Cell24	168.5	Cell24	296.6		Cell24	143.7	Cell24	90.2		Cell24	266.6	Cell24	36.3
Cell25	462.3	Cell25	56		Cell25	31.48	Cell25	58.06		Cell25	455.1	Cell25	59.52
Cell26	224.8	Cell26	211.6		Cell26	75.42	Cell26	55.58		Cell26	381.8	Cell26	14.14
Cell27	109.1	Cell27	279.9		Cell27	100.2	Cell27	69.83		Cell27	1096	Cell27	47.86
Cell28	206.5	Cell28	284.3		Cell28	105.1	Cell28	54.2		Cell28	1033	Cell28	29.04
Cell29	662.4	Cell29	147.7		Cell29	161	Cell29	57.3		Cell29	286.9	Cell29	11.93
Cell30	562.9	Cell30	146		Cell30	23.78	Cell30	20.12		Cell30	1058	Cell30	46.13
Cell31	408.1	Cell31	157.3		Cell31	68.57	Cell31	65.1		Cell31	560.6	Cell31	85.52
Cell32	281.9	Cell32	26.05		Cell32	179.2	Cell32	25.45		Cell32	549	Cell32	56.5
Cell33	701.9	Cell33	57.66		Cell33	90.68	Cell33	67.59		Cell33	904.6	Cell33	25.24
Cell34	220.2	Cell34	74.07		Cell34	24.05	Cell34	96.89		Cell34	669	Cell34	50.1
Cell35	201.2	Cell35	22.19		Cell35	46.29				Cell35	242	Cell35	26.9
Cell36	451.6	Cell36	27.31		Cell36	132.8				Cell36	698.3	Cell36	33.44
Cell37	135.6	Cell37	80.73		Cell37	117.5				Cell37	417.3	Cell37	63.18
Cell38	272.8	Cell38	224.2		Cell38	62.41				Cell38	365.7	Cell38	49.72
Cell39	194.3	Cell39	251.9		Cell39	15.56				Cell39	1114	Cell39	52.44
Cell40	218.1	Cell40	45.36		Cell40	54.29				Cell40	394.3	Cell40	160.4
Cell41	194.5	Cell41	63.13		Cell41	94.57				Cell41	665.7	Cell41	61.54
Cell42	236.6	Cell42	34.63		Cell42	24.3				Cell42	938.9	Cell42	48.82
Cell43	198.8	Cell43	186.2		Cell43	42.53				Cell43	472.9	Cell43	52.03
Cell44	243.6	Cell44	126		Cell44	77.85				Cell44	386.8	Cell44	31.01
Cell45	195.9	Cell45	50.81		Cell45	24.98				Cell45	1287	Cell45	34.15
Cell46	411.6	Cell46	46.84							Cell46	629.4	Cell46	106.3
Cell47	312.8	Cell47	71.34							Cell47	678.5	Cell47	11.72
Cell48	314.7	Cell48	87.16							Cell48	577.3	Cell48	48.06
Cell49	258.5	Cell49	52.14							Cell49	800.3	Cell49	173.5
Cell50	205.4	Cell50	215.1							Cell50	726	Cell50	18.75
Cell51	404.9									Cell51	855.5	Cell51	38.02
Cell52	325.5									Cell52	735	Cell52	150.2
										Cell53	205.5
										Cell54	1107
										Cell55	749.7
										Cell56	862.7
										Cell57	1201
										Cell58	578.9
										Cell59	454.5
										Cell60	727.4
										Cell61	658.4
										Cell62	483.5
										Cell63	716
										Cell64	746.2
										Cell65	782.1
Panel h
	Group	Sum of Phase1	Depolarization (fF)										Sum of Phase2	Sum
			1	2	3	4	5	6	7	8	9	10
MafAΔβcell	Ctrl cell1	98	60	38	60	60	50	50	88	28	28	16	380	478
	Ctrl cell2	0	0	0	0	10	14	0	0	5	11	8	48	48
	Ctrl cell3	30	8	22	0	11	8	14	0	16	107	35	191	221
	Ctrl cell4	33	11	22	5	16	16	11	0	3	5	3	59	92
	Ctrl cell5	30	22	8	0	8	14	0	0	0	0	0	22	52
	Ctrl cell6	80	80	0	38	8	52	25	27	63	47	38	298	378
	Ctrl cell7	88	44	44	10	28	10	32	0	22	0	10	112	200
	Ctrl cell8	16	11	5	0	5	5	5	0	5	0	0	20	36
	Ctrl cell9	44	25	19	5	14	5	5	8	19	16	0	72	116
	Ctrl cell10	90	41	49	14	41	44	27	5	0	16	0	147	237
	Ctrl cell11	36	17	19	25	17	0	30	0	0	0	8	80	116
	Ctrl cell12	151	124	27	11	22	11	11	17	27	8	30	137	288
	Ctrl cell13	89	72	17	0	11	38	30	11	22	5	0	117	206
	OECacng4 cell1	94	66	28	22	28	28	28	28	22	28	10	194	288
	OECacng4 cell2	60	60	0	0	88	27	0	8	22	0	28	173	233
	OECacng4 cell3	105	33	72	0	44	14	33	0	0	14	0	105	210
	OECacng4 cell4	55	33	22	19	6	11	27	25	0	30	0	118	173
	OECacng4 cell5	165	88	77	36	0	0	0	0	0	0	6	42	207
	OECacng4 cell6	552	320	232	120	76	20	20	0	12	0	0	248	800
	OECacng4 cell7	120	120	0	0	76	88	120	132	44	176	56	692	812
	OECacng4 cell8	85	41	44	36	17	27	0	0	0	0	0	80	165
	OECacng4 cell9	204	110	94	27	47	25	0	0	0	0	0	99	303
	OECacng4 cell10	138	69	69	47	47	39	30	14	14	0	0	191	329
	OECacng4 cell11	129	30	99	63	0	6	0	0	0	0	0	69	198
	OECacng4 cell12	136	10	126	110	0	94	116	56	120	50	16	562	698
	OECacng4 cell13	254	154	100	66	56	50	32	0	0	16	16	236	490
WT	Ctrl cell1	297	112	185	63	38	41	41	38	6	27	16	270	567
	Ctrl cell2	95	50	45	52	69	62	93	73	58	32	32	471	566
	Ctrl cell3	58	36	22	9	30	12	27	12	29	23	18	160	218
	Ctrl cell4	108	86	22	97	31	236	42	0	0	0	22	428	536
	Ctrl cell5	61	28	33	26	23	14	19	24	22	16	5	149	210
	Ctrl cell6	156	81	75	25	6	0	5	15	0	0	20	71	227
	Ctrl cell7	233	123	110	101	104	113	76	60	41	60	13	568	801
	Ctrl cell8	268	134	134	89	45	79	119	0	30	13	30	405	673
	OECacng4 cell1	498	267	231	158	94	51	20	3	25	0	10	361	859
	OECacng4 cell2	323	151	172	151	123	109	116	95	95	56	53	798	1121
	OECacng4 cell3	258	118	140	78	67	62	62	90	73	78	73	583	841
	OECacng4 cell4	294	181	113	68	81	81	86	177	50	18	50	611	905
Panel i
		Exp.1	Exp.2	Exp.3	Exp.4	Exp.5	Exp.6	Exp.7	Exp.8	Exp.9
2.8mMG	Ctrl	0.828125	0.926617	1.20692	1.29343	0.979416	1.35148	0.503398	0.563974	0.546674
	KDMafA	0.968159	1.60051	1.24071	1.44253	1.17451	1.37605	0.77754	0.803911	0.652795
16.7mMG	Ctrl	5.90914	6.63156	5.53486	7.61331	8.31854	7.46624	2.25545	3.10456	2.56039
	KDMafA	2.96699	4.10436	4.11615	4.12495	4.93342	3.56954	1.73101	2.45858	1.33268
